# Supplementary material for: Selection signatures in two oldest Russian native cattle breeds revealed using high-density single nucleotide polymorphism analysis
Source: PLoS One. 2020 Nov 16;15(11):e0242200. doi: 10.1371/journal.pone.0242200 (PMC7668599; doi:10.1371/journal.pone.0242200)
Supplement: S1 Table — Note: Class: ROH length class (1–2 Mb, 2–4 Mb, 4–8 Mb, 8–16 Mb, and >16 Mb); breed: YRSL, Yaroslavl; KHLM, Kholmogor; HOL, Holsteins; n, number of animals; mean number of ROH: values, mean values for each length class and breed; sd, standard deviation; se, standard error; ci, confidence interval; %, ratio of the number of ROHs of certain length class in the common number of ROHs within each breed; mean length of ROH: values, mean values for each length class and breed; sd, standard deviation; se, standard error; ci, confidence interval; %, ratio of the length of ROHs of certain length class in the common length of ROHs within each breed. (XLSX) [file pone.0242200.s005.xlsx]

## Sheet: Mean number of ROH
class	breed	n	Mean number of ROH
			values	sd	se	ci
1-2	YRSL	31	28.8065	7.0305	1.26272	2.57881
1-2	KHLM	25	34.72	8.44354	1.68871	3.48532
1-2	HOL	25	34.48	6.13134	1.22627	2.53089
2-4	YRSL	31	23.7419	9.39847	1.68801	3.44739
2-4	KHLM	25	17.56	5.93773	1.18755	2.45098
2-4	HOL	25	21.32	5.28141	1.05628	2.18006
4-8	YRSL	31	16.3226	6.59488	1.18448	2.41902
4-8	KHLM	25	7.12	4.09593	0.819187	1.69072
4-8	HOL	25	13.76	4.65725	0.93145	1.92242
8-16	YRSL	31	5.03226	3.29124	0.591124	1.20724
8-16	KHLM	25	1.24	1.23423	0.246847	0.509467
8-16	HOL	25	6.28	4.0365	0.8073	1.66619
>16	YRSL	31	0.483871	0.724383	0.130103	0.265706
>16	KHLM	25	0	0	0	0
>16	HOL	25	0.84	0.986577	0.197315	0.407239

## Sheet: Mean length of ROH
class	group	N	values	sd	se	ci	class	values	Proportion
>1	YRSL	31	258.249	81.3286	14.6071	29.8316	1-2	38.714	14.991
>1	KHLM	25	147.64	41.9521	8.39042	17.317	1-2	45.8778	31.0742
>1	HOL	25	270.053	70.9785	14.1957	29.2985	1-2	46.5547	17.2391
>2	YRSL	31	219.535	79.5799	14.293	29.1901	2-4	62.8825	24.3496
>2	KHLM	25	101.762	39.9764	7.99527	16.5014	2-4	46.6721	31.6122
>2	HOL	25	223.498	70.0327	14.0065	28.9081	2-4	58.2902	21.5847
>4	YRSL	31	156.652	70.4867	12.6598	25.8547	4-8	88.7442	34.3638
>4	KHLM	25	55.0897	28.583	5.7166	11.7985	4-8	33.0549	22.3889
>4	HOL	25	165.208	67.8416	13.5683	28.0036	4-8	76.9667	28.5006
>8	YRSL	30	67.9082	42.0459	7.6765	15.7002	8-16	43.1174	16.6961
>8	KHLM	16	22.0347	15.0725	3.76813	8.03159	8-16	22.0347	14.9247
>8	HOL	25	88.2414	55.1996	11.0399	22.7853	8-16	54.2086	20.0733
>16	YRSL	14	24.7908	10.7762	2.88006	6.22198	>16	24.7908	9.59959
>16	KHLM	0	0	0	0	0	>16	0	0
>16	HOL	17	34.0328	18.4386	4.47201	9.48024	>16	34.0328	12.6023
