# Supplementary material for: Selection signatures in two oldest Russian native cattle breeds revealed using high-density single nucleotide polymorphism analysis
Source: PLoS One. 2020 Nov 16;15(11):e0242200. doi: 10.1371/journal.pone.0242200 (PMC7668599; doi:10.1371/journal.pone.0242200)
Supplement: S2 Table — Note: BTA, Bos taurus autosome; breed: YRSL, Yaroslavl; KHLM, Kholmogor; HOL, Holsteins; compared pairs of breeds indicated by different colour filling: KHLM/HOL, blue filling; YRSL/HOL, green filling; KHLM/YRSL, pink filling; SNP, SNPs selected in top 0.1% for each pair of breeds; POS, position of SNPs according to Bos_taurus_UMD_3.1.1 genome assembly (https://www.ncbi.nlm.nih.gov/assembly/GCF_000003055.6); NMISS, number of missing SNPs; FST, FST value calculated for each SNP during pair-wise breed comparison; genes, genes within which or close (within window from 0.2 Mbp up-stream to 0.2 Mbp down-stream of the causal SNP) to which is localised the causal SNP; the candidate genes within which the causal SNPs are localised are indicted in bold. (XLSX) [file pone.0242200.s006.xlsx]

## Sheet: YRSL_KHLM
CHR		SNP	POS	NMISS	FST	col
1	YRSL/KHLM	BovineHD0100003298	10252798	56	0.711822	red
1	YRSL/KHLM	BovineHD0100003299	10255444	56	0.711822	red
1	YRSL/KHLM	BovineHD0100004338	14163811	56	0.759815	red
1	YRSL/KHLM	BovineHD0100005004	16482371	56	0.832928	red
1	YRSL/KHLM	BovineHD0100005224	17302172	56	0.65864	red
1	YRSL/KHLM	BovineHD0100005660	18965519	56	0.689462	red
1	YRSL/KHLM	BovineHD0100005661	18966019	56	0.689462	red
1	YRSL/KHLM	BovineHD0100005663	18967613	56	0.668601	red
1	YRSL/KHLM	BovineHD0100005665	18972429	56	0.689462	red
1	YRSL/KHLM	BovineHD0100005666	18974995	56	0.666887	red
1	YRSL/KHLM	BovineHD0100005667	18975729	56	0.666887	red
1	YRSL/KHLM	BovineHD0100005669	18978198	56	0.888497	red
1	YRSL/KHLM	BovineHD0100005670	18978873	56	0.689462	red
1	YRSL/KHLM	BovineHD4100000108	18979488	56	0.689462	red
1	YRSL/KHLM	BTA-39405-no-rs	18980052	55	0.68205	red
1	YRSL/KHLM	BovineHD0100005672	18981357	56	0.668601	red
1	YRSL/KHLM	BovineHD0100005673	18983245	56	0.666887	red
1	YRSL/KHLM	BovineHD0100005674	18983719	56	0.666887	red
1	YRSL/KHLM	BovineHD0100005675	18984356	56	0.666887	red
1	YRSL/KHLM	BovineHD0100005676	18985419	56	0.666887	red
1	YRSL/KHLM	BovineHD0100005677	18987332	56	0.666887	red
1	YRSL/KHLM	BovineHD0100005678	18988189	56	0.666887	red
1	YRSL/KHLM	BovineHD0100005679	18990311	56	0.712008	red
1	YRSL/KHLM	BovineHD0100005680	18990829	56	0.666887	red
1	YRSL/KHLM	BovineHD0100005681	18991296	56	0.666887	red
1	YRSL/KHLM	BovineHD0100005683	18992293	56	0.714699	red
1	YRSL/KHLM	BovineHD0100005684	18993827	56	0.666887	red
1	YRSL/KHLM	BovineHD0100005685	18995147	56	0.666887	red
1	YRSL/KHLM	BovineHD0100005686	18995843	55	0.68205	red
1	YRSL/KHLM	BovineHD0100005687	18996845	56	0.666887	red
1	YRSL/KHLM	BovineHD0100005688	18998146	56	0.666887	red
1	YRSL/KHLM	BovineHD0100005689	19003563	56	0.712008	red
1	YRSL/KHLM	BovineHD0100005690	19006457	56	0.712008	red
1	YRSL/KHLM	BovineHD0100009349	32447075	56	0.677077	red
1	YRSL/KHLM	BTB-00014722	32449976	56	0.669251	red
1	YRSL/KHLM	BovineHD0100009351	32451910	56	0.677077	red
1	YRSL/KHLM	BovineHD0100009352	32452530	56	0.677077	red
1	YRSL/KHLM	BovineHD0100009353	32453878	56	0.677077	red
1	YRSL/KHLM	BovineHD0100009354	32454970	56	0.677077	red
1	YRSL/KHLM	BovineHD0100009355	32455644	54	0.659371	red
1	YRSL/KHLM	BovineHD0100009358	32460953	56	0.669251	red
1	YRSL/KHLM	BovineHD0100009360	32462420	55	0.686888	red
1	YRSL/KHLM	BovineHD0100009361	32463039	56	0.669251	red
1	YRSL/KHLM	BovineHD0100009362	32465556	56	0.669251	red
1	YRSL/KHLM	BovineHD0100009363	32478839	56	0.691701	red
1	YRSL/KHLM	BovineHD0100009369	32501791	56	0.691701	red
1	YRSL/KHLM	BovineHD0100009370	32502833	56	0.691701	red
1	YRSL/KHLM	BTB-00014850	32509969	56	0.691701	red
1	YRSL/KHLM	BovineHD0100012868	45052090	55	0.747515	red
1	YRSL/KHLM	BovineHD0100012872	45068624	56	0.751021	red
1	YRSL/KHLM	BovineHD0100012875	45074924	56	0.751021	red
1	YRSL/KHLM	BovineHD0100012876	45079689	56	0.733903	red
1	YRSL/KHLM	BovineHD0100012889	45126351	56	0.751021	red
1	YRSL/KHLM	BovineHD0100013672	48405703	55	0.75579	red
1	YRSL/KHLM	BovineHD0100013673	48406916	56	0.740727	red
1	YRSL/KHLM	BovineHD0100013674	48414894	56	0.740727	red
1	YRSL/KHLM	BovineHD0100013675	48419401	56	0.698976	red
1	YRSL/KHLM	Hapmap59092-rs29024583	48425887	56	0.698976	red
1	YRSL/KHLM	BovineHD0100013676	48430472	54	0.705254	red
1	YRSL/KHLM	UA-IFASA-1524	48474868	55	0.691234	red
1	YRSL/KHLM	BovineHD0100013693	48487923	56	0.678024	red
1	YRSL/KHLM	BovineHD0100013697	48497958	56	0.678024	red
1	YRSL/KHLM	BovineHD0100013887	49188447	56	0.668137	red
1	YRSL/KHLM	BovineHD0100031280	110569850	56	0.781422	red
1	YRSL/KHLM	BovineHD0100039613	138734988	54	0.769285	red
1	YRSL/KHLM	BovineHD0100040714	142039950	56	0.663721	red
2	YRSL/KHLM	BovineHD0200030155	104879310	56	0.843305	green
2	YRSL/KHLM	BovineHD0200034458	119349770	56	0.805473	green
2	YRSL/KHLM	BovineHD0200034468	119384845	56	0.739853	green
2	YRSL/KHLM	BovineHD0200034470	119386840	56	0.739853	green
2	YRSL/KHLM	BovineHD0200034475	119396930	56	0.739853	green
2	YRSL/KHLM	BovineHD0200034476	119398026	56	0.739853	green
2	YRSL/KHLM	BovineHD0200034573	119617098	56	0.684056	green
2	YRSL/KHLM	BovineHD0200040030	136538973	56	0.801918	green
2	YRSL/KHLM	BovineHD0200040032	136546360	56	0.780125	green
2	YRSL/KHLM	BovineHD0200040035	136561313	56	0.780125	green
3	YRSL/KHLM	BovineHD0300000351	1296645	56	0.678803	red
3	YRSL/KHLM	BovineHD0300004692	14471746	56	0.668137	red
3	YRSL/KHLM	BovineHD0300005104	15596167	56	0.689084	red
3	YRSL/KHLM	ARS-BFGL-NGS-74921	21683257	56	0.723843	red
3	YRSL/KHLM	BovineHD0300006800	21696091	56	0.723843	red
3	YRSL/KHLM	BovineHD0300007541	24049007	56	0.663721	red
3	YRSL/KHLM	BovineHD0300007921	25144968	56	0.670434	red
3	YRSL/KHLM	BovineHD0300012993	42672694	56	0.689462	red
3	YRSL/KHLM	BovineHD0300017710	58912462	56	0.781028	red
3	YRSL/KHLM	BovineHD0300024736	86543203	56	0.671085	red
3	YRSL/KHLM	BovineHD0300027454	95537682	56	0.708068	red
3	YRSL/KHLM	BovineHD0300027455	95543014	56	0.708068	red
3	YRSL/KHLM	BovineHD0300027456	95544860	56	0.708068	red
3	YRSL/KHLM	BovineHD0300027457	95552098	56	0.708068	red
3	YRSL/KHLM	BovineHD0300033543	115704821	56	0.671085	red
3	YRSL/KHLM	BovineHD0300034116	117242673	56	0.668883	red
3	YRSL/KHLM	BovineHD0300034117	117243320	56	0.668883	red
3	YRSL/KHLM	BovineHD0300034118	117243903	56	0.668883	red
3	YRSL/KHLM	BovineHD0300034119	117245120	56	0.668883	red
3	YRSL/KHLM	BovineHD0300034120	117245885	56	0.668883	red
3	YRSL/KHLM	BovineHD0300034121	117247514	56	0.668883	red
3	YRSL/KHLM	BovineHD0300034122	117248331	56	0.668883	red
3	YRSL/KHLM	BovineHD0300034123	117249672	56	0.668883	red
3	YRSL/KHLM	BovineHD0300034156	117370261	56	0.730271	red
4	YRSL/KHLM	BovineHD0400000426	1772355	56	0.689567	green
4	YRSL/KHLM	BovineHD0400000427	1774151	56	0.794408	green
4	YRSL/KHLM	BovineHD0400000431	1786683	56	0.844079	green
4	YRSL/KHLM	BovineHD0400000931	3700272	56	0.694208	green
4	YRSL/KHLM	BovineHD0400001409	5009490	56	0.735361	green
4	YRSL/KHLM	BovineHD0400001414	5030784	56	0.757446	green
4	YRSL/KHLM	BovineHD0400001444	5100724	56	0.735361	green
4	YRSL/KHLM	BovineHD0400001445	5101530	56	0.735361	green
4	YRSL/KHLM	BovineHD0400001446	5102491	56	0.735361	green
4	YRSL/KHLM	BovineHD0400001448	5104031	56	0.715583	green
4	YRSL/KHLM	BovineHD0400001451	5107733	56	0.780519	green
4	YRSL/KHLM	BovineHD0400001452	5109349	56	0.780519	green
4	YRSL/KHLM	BovineHD0400001453	5112288	56	0.780519	green
4	YRSL/KHLM	BovineHD0400019527	70823318	56	0.66284	green
4	YRSL/KHLM	BovineHD0400019532	70829784	56	0.66284	green
4	YRSL/KHLM	BovineHD0400022515	81611920	54	0.724845	green
4	YRSL/KHLM	Hapmap41792-BTA-18792	81624828	56	0.687793	green
4	YRSL/KHLM	BovineHD0400022523	81639313	56	0.687793	green
4	YRSL/KHLM	BovineHD0400025117	90626762	56	0.69921	green
5	YRSL/KHLM	BovineHD0500000305	1300442	56	0.701617	red
5	YRSL/KHLM	BovineHD0500002406	8551975	56	0.691229	red
5	YRSL/KHLM	BovineHD0500006518	22493508	56	0.66284	red
5	YRSL/KHLM	BovineHD0500007024	24096381	56	0.664384	red
5	YRSL/KHLM	BovineHD0500007577	25935990	56	0.670253	red
5	YRSL/KHLM	BovineHD0500009604	33122479	56	0.660646	red
5	YRSL/KHLM	BovineHD4100003665	48426085	56	0.709581	red
5	YRSL/KHLM	BovineHD0500013982	48428283	56	0.709581	red
5	YRSL/KHLM	BovineHD0500013984	48431864	56	0.709581	red
5	YRSL/KHLM	BovineHD0500013986	48443617	56	0.709581	red
5	YRSL/KHLM	BovineHD0500013987	48450249	56	0.709581	red
5	YRSL/KHLM	BovineHD0500013995	48486638	56	0.709581	red
5	YRSL/KHLM	BovineHD0500013998	48494942	56	0.709581	red
5	YRSL/KHLM	BovineHD0500013999	48496341	56	0.709581	red
5	YRSL/KHLM	BovineHD0500034452	118526256	56	0.716253	red
5	YRSL/KHLM	BovineHD0500034453	118527509	56	0.68303	red
5	YRSL/KHLM	BovineHD0500034454	118531874	56	0.68303	red
6	YRSL/KHLM	BovineHD0600005592	20264095	56	0.661544	green
6	YRSL/KHLM	BovineHD0600007987	28793592	56	0.67613	green
6	YRSL/KHLM	BovineHD0600007988	28794720	56	0.67613	green
6	YRSL/KHLM	BovineHD0600007989	28795427	53	0.718084	green
6	YRSL/KHLM	BovineHD0600008245	29575281	56	0.692568	green
6	YRSL/KHLM	BovineHD0600012930	47240133	56	0.701959	green
6	YRSL/KHLM	BovineHD0600012980	47465785	56	0.698054	green
6	YRSL/KHLM	BovineHD0600014601	53203538	56	0.810076	green
6	YRSL/KHLM	BovineHD0600014763	53863520	56	0.71933	green
6	YRSL/KHLM	BovineHD0600014765	53868067	56	0.71933	green
6	YRSL/KHLM	BovineHD0600014768	53870571	56	0.71933	green
6	YRSL/KHLM	BovineHD0600014793	53926780	55	0.758461	green
6	YRSL/KHLM	BovineHD0600015265	55650952	51	0.735673	green
6	YRSL/KHLM	BovineHD0600015266	55651729	56	0.672435	green
6	YRSL/KHLM	BovineHD0600015268	55658930	56	0.672435	green
6	YRSL/KHLM	BovineHD0600015269	55666226	56	0.672435	green
6	YRSL/KHLM	BovineHD0600015270	55674207	56	0.672435	green
6	YRSL/KHLM	BovineHD0600016606	60337295	56	0.796149	green
6	YRSL/KHLM	BovineHD0600016618	60421443	56	0.796149	green
6	YRSL/KHLM	Hapmap51979-BTA-43275	60428295	56	0.796149	green
6	YRSL/KHLM	BovineHD0600016622	60435013	56	0.852468	green
6	YRSL/KHLM	BovineHD0600016623	60442525	53	0.801014	green
6	YRSL/KHLM	BovineHD0600016624	60444479	56	0.852468	green
6	YRSL/KHLM	BovineHD0600016625	60445410	56	0.852468	green
6	YRSL/KHLM	BovineHD0600016627	60456398	56	0.796149	green
6	YRSL/KHLM	BovineHD0600016630	60468651	56	0.852468	green
6	YRSL/KHLM	BovineHD0600016632	60478353	56	0.852468	green
6	YRSL/KHLM	BovineHD0600016635	60497937	56	0.796149	green
6	YRSL/KHLM	BovineHD0600016655	60584678	54	0.880588	green
6	YRSL/KHLM	BovineHD0600016661	60616678	56	0.802926	green
6	YRSL/KHLM	Hapmap39910-BTA-30685	60654151	56	0.844079	green
6	YRSL/KHLM	BovineHD0600016676	60683639	56	0.844079	green
6	YRSL/KHLM	BovineHD0600016677	60685253	56	0.844079	green
6	YRSL/KHLM	BTA-30686-no-rs	60692672	56	0.844079	green
6	YRSL/KHLM	BovineHD0600016680	60701277	56	0.844079	green
6	YRSL/KHLM	BovineHD0600019977	71857162	56	0.763143	green
6	YRSL/KHLM	ARS-BFGL-NGS-95965	72028756	56	0.797227	green
6	YRSL/KHLM	BovineHD0600027740	99417291	56	0.669901	green
6	YRSL/KHLM	BovineHD0600031918	112853931	56	0.665558	green
6	YRSL/KHLM	BovineHD0600031923	112868472	56	0.665558	green
6	YRSL/KHLM	BovineHD0600031924	112870273	56	0.665558	green
6	YRSL/KHLM	BovineHD0600031925	112871056	56	0.665558	green
7	YRSL/KHLM	BovineHD0700003445	13267261	56	0.674181	red
7	YRSL/KHLM	BovineHD0700005262	18831187	56	0.671562	red
7	YRSL/KHLM	BovineHD0700005984	21680155	56	0.67613	red
7	YRSL/KHLM	BovineHD0700007026	25515017	56	0.709581	red
7	YRSL/KHLM	BovineHD0700007027	25516390	56	0.750853	red
7	YRSL/KHLM	BovineHD0700010627	36823659	56	0.667347	red
7	YRSL/KHLM	BovineHD0700027745	95176148	56	0.698054	red
7	YRSL/KHLM	BovineHD0700028562	97914933	56	0.802926	red
8	YRSL/KHLM	BovineHD0800014728	49261588	56	0.6932	green
8	YRSL/KHLM	BovineHD0800014730	49267086	56	0.6932	green
8	YRSL/KHLM	BovineHD0800032599	108508423	56	0.656051	green
8	YRSL/KHLM	BovineHD0800032600	108509268	56	0.656051	green
8	YRSL/KHLM	BovineHD0800032601	108512013	56	0.656051	green
8	YRSL/KHLM	BovineHD0800032644	108639477	56	0.806094	green
8	YRSL/KHLM	BovineHD0800032646	108642766	56	0.806094	green
8	YRSL/KHLM	BovineHD0800032648	108654453	56	0.806094	green
8	YRSL/KHLM	BovineHD0800032649	108658482	56	0.806094	green
8	YRSL/KHLM	BovineHD0800032651	108663779	54	0.837746	green
8	YRSL/KHLM	BovineHD0800032655	108682067	56	0.801918	green
8	YRSL/KHLM	BovineHD0800032657	108687702	56	0.801918	green
8	YRSL/KHLM	BovineHD0800032661	108700965	56	0.801918	green
8	YRSL/KHLM	BTB-01859180	108702754	56	0.747991	green
8	YRSL/KHLM	BovineHD0800032669	108749728	56	0.719135	green
8	YRSL/KHLM	BovineHD0800032670	108751769	56	0.719135	green
8	YRSL/KHLM	BovineHD0800032671	108752777	56	0.719135	green
8	YRSL/KHLM	BovineHD0800032673	108761018	56	0.719135	green
8	YRSL/KHLM	BovineHD0800032677	108771903	55	0.73447	green
8	YRSL/KHLM	BTB-01944037	108772548	56	0.719135	green
8	YRSL/KHLM	BovineHD0800032678	108773741	56	0.719135	green
9	YRSL/KHLM	BovineHD0900014166	51348770	56	0.663721	red
9	YRSL/KHLM	BovineHD0900022834	82092937	56	0.691279	red
9	YRSL/KHLM	BovineHD0900023196	83254785	56	0.810076	red
9	YRSL/KHLM	BovineHD0900027446	96503724	56	0.782399	red
10	YRSL/KHLM	BovineHD1000009768	29607303	56	0.668241	green
10	YRSL/KHLM	BovineHD1000009773	29622420	56	0.668241	green
10	YRSL/KHLM	BovineHD1000010622	33472641	56	0.689767	green
10	YRSL/KHLM	BovineHD1000010623	33473412	56	0.689767	green
10	YRSL/KHLM	BovineHD1000018806	65127632	56	0.694107	green
10	YRSL/KHLM	BovineHD1000024417	85598542	56	0.7143	green
10	YRSL/KHLM	BovineHD1000024418	85599300	56	0.758278	green
10	YRSL/KHLM	BovineHD1000024420	85613286	56	0.758278	green
10	YRSL/KHLM	BovineHD1000024421	85617902	56	0.758278	green
10	YRSL/KHLM	BovineHD1000024422	85618623	56	0.758278	green
10	YRSL/KHLM	BovineHD1000024423	85623365	56	0.736205	green
10	YRSL/KHLM	BovineHD1000024425	85628959	56	0.736205	green
10	YRSL/KHLM	BovineHD1000024426	85630068	56	0.736205	green
10	YRSL/KHLM	BovineHD1000024427	85631168	56	0.736205	green
10	YRSL/KHLM	BovineHD1000024428	85633389	56	0.736205	green
10	YRSL/KHLM	BovineHD1000024446	85725691	56	0.723843	green
10	YRSL/KHLM	BovineHD1000024449	85739820	56	0.68878	green
11	YRSL/KHLM	BovineHD1100011090	37423904	55	0.659688	red
11	YRSL/KHLM	BovineHD1100011128	37529111	53	0.743451	red
11	YRSL/KHLM	BovineHD1100011144	37552302	56	0.691701	red
11	YRSL/KHLM	BovineHD4100008751	37602429	56	0.708068	red
11	YRSL/KHLM	BovineHD1100021316	74730524	56	0.713733	red
11	YRSL/KHLM	BovineHD1100021317	74731727	56	0.713733	red
11	YRSL/KHLM	BovineHD1100021318	74734835	56	0.713733	red
11	YRSL/KHLM	BovineHD1100021319	74738281	56	0.713733	red
11	YRSL/KHLM	BovineHD1100021320	74741137	56	0.713733	red
11	YRSL/KHLM	BovineHD1100021321	74746759	56	0.713733	red
11	YRSL/KHLM	BovineHD1100021322	74752702	55	0.70712	red
11	YRSL/KHLM	BovineHD1100023562	82249938	56	0.673308	red
11	YRSL/KHLM	BovineHD1100024055	83557577	56	0.722535	red
11	YRSL/KHLM	BovineHD1100024059	83577063	56	0.668601	red
11	YRSL/KHLM	BovineHD1100024111	83760360	56	0.678534	red
11	YRSL/KHLM	BovineHD1100024282	84661719	56	0.690345	red
11	YRSL/KHLM	BovineHD1100024581	85613102	56	0.668241	red
11	YRSL/KHLM	BovineHD1100024647	85783689	56	0.657554	red
11	YRSL/KHLM	BovineHD1100030684	105649920	56	0.659719	red
11	YRSL/KHLM	BovineHD1100030688	105666992	56	0.737443	red
12	YRSL/KHLM	BovineHD1200013752	50202402	56	0.735361	green
12	YRSL/KHLM	BovineHD1200022466	78817251	56	0.690405	green
12	YRSL/KHLM	BovineHD1200023233	81101470	56	0.759448	green
12	YRSL/KHLM	BovineHD1200023369	81448360	56	0.747991	green
12	YRSL/KHLM	BovineHD1200023396	81515126	56	0.742375	green
12	YRSL/KHLM	BovineHD1200023397	81516019	56	0.716253	green
12	YRSL/KHLM	BovineHD1200023398	81519111	56	0.718292	green
12	YRSL/KHLM	BovineHD1200023399	81520090	56	0.801122	green
12	YRSL/KHLM	BovineHD1200023400	81520997	56	0.801122	green
12	YRSL/KHLM	BovineHD1200023401	81521790	56	0.801122	green
12	YRSL/KHLM	BovineHD1200023402	81523845	56	0.801122	green
12	YRSL/KHLM	BovineHD1200023403	81527355	56	0.801122	green
12	YRSL/KHLM	BovineHD1200023404	81528717	56	0.801122	green
12	YRSL/KHLM	BovineHD1200023405	81530121	56	0.801122	green
12	YRSL/KHLM	BovineHD1200023406	81531081	56	0.801122	green
12	YRSL/KHLM	BovineHD1200023407	81531851	56	0.84457	green
12	YRSL/KHLM	BovineHD1200023408	81533596	56	0.778498	green
12	YRSL/KHLM	BovineHD1200023409	81536347	56	0.801122	green
12	YRSL/KHLM	BovineHD1200023411	81543377	56	0.801122	green
12	YRSL/KHLM	BovineHD1200023413	81546536	56	0.801122	green
12	YRSL/KHLM	BovineHD1200023414	81547630	56	0.801122	green
12	YRSL/KHLM	BovineHD1200023415	81549847	56	0.801122	green
12	YRSL/KHLM	BovineHD1200023416	81550879	56	0.801122	green
12	YRSL/KHLM	BovineHD1200023418	81553507	56	0.801122	green
12	YRSL/KHLM	BovineHD1200023419	81557876	56	0.801122	green
12	YRSL/KHLM	BovineHD1200023421	81562839	56	0.801122	green
12	YRSL/KHLM	BovineHD1200023422	81564402	56	0.801122	green
12	YRSL/KHLM	BovineHD1200023423	81564949	56	0.801122	green
12	YRSL/KHLM	ARS-BFGL-NGS-116352	81565644	54	0.792943	green
12	YRSL/KHLM	BovineHD1200023436	81579032	56	0.801122	green
12	YRSL/KHLM	BovineHD1200024366	84098587	56	0.691229	green
12	YRSL/KHLM	BovineHD1200024367	84101237	56	0.713733	green
12	YRSL/KHLM	BovineHD1200024368	84104465	56	0.667792	green
12	YRSL/KHLM	BovineHD1200024369	84105572	56	0.691561	green
12	YRSL/KHLM	BovineHD1200024370	84107067	56	0.691561	green
12	YRSL/KHLM	BovineHD1200024371	84107947	56	0.677665	green
12	YRSL/KHLM	BovineHD1200024372	84118222	56	0.691561	green
12	YRSL/KHLM	BovineHD1200024373	84119160	56	0.691561	green
12	YRSL/KHLM	BovineHD1200024374	84120133	56	0.691561	green
12	YRSL/KHLM	BovineHD1200024375	84121435	56	0.691561	green
12	YRSL/KHLM	BovineHD1200024376	84122404	56	0.691561	green
12	YRSL/KHLM	BovineHD1200024377	84123180	56	0.691561	green
12	YRSL/KHLM	BovineHD1200024378	84124047	56	0.691561	green
13	YRSL/KHLM	BovineHD1300001814	6996625	55	0.663897	red
13	YRSL/KHLM	BovineHD1300001836	7036047	56	0.698976	red
13	YRSL/KHLM	BovineHD1300002271	8596491	56	0.668241	red
13	YRSL/KHLM	BovineHD1300002273	8603645	56	0.691279	red
13	YRSL/KHLM	BovineHD1300002274	8607747	56	0.691279	red
13	YRSL/KHLM	BovineHD1300002275	8616924	56	0.691279	red
13	YRSL/KHLM	BovineHD1300002276	8620171	56	0.691279	red
13	YRSL/KHLM	BovineHD1300002277	8624013	56	0.691279	red
13	YRSL/KHLM	BovineHD1300002278	8625700	56	0.691279	red
13	YRSL/KHLM	BovineHD1300024518	8642122	56	0.691279	red
13	YRSL/KHLM	BovineHD1300002293	8689378	56	0.760266	red
13	YRSL/KHLM	BovineHD1300002400	9040737	56	0.740727	red
13	YRSL/KHLM	BovineHD1300002403	9050342	56	0.716108	red
13	YRSL/KHLM	BovineHD1300002614	9724562	56	0.687793	red
13	YRSL/KHLM	BovineHD1300004210	14837892	56	0.700221	red
13	YRSL/KHLM	BovineHD1300004892	17140216	56	0.71526	red
13	YRSL/KHLM	BovineHD1300004894	17148888	56	0.71526	red
13	YRSL/KHLM	BovineHD1300004895	17150188	56	0.71526	red
13	YRSL/KHLM	BovineHD1300008502	29169700	56	0.659719	red
13	YRSL/KHLM	BovineHD1300008504	29177660	56	0.659719	red
13	YRSL/KHLM	BovineHD1300009286	31736693	56	0.786625	red
13	YRSL/KHLM	BovineHD1300009289	31740905	56	0.76233	red
13	YRSL/KHLM	BovineHD1300009290	31741908	56	0.786625	red
13	YRSL/KHLM	BovineHD1300009294	31749533	56	0.76233	red
14	YRSL/KHLM	BovineHD1400004531	16069235	54	0.694361	green
14	YRSL/KHLM	BovineHD1400006467	22403807	56	0.67013	green
15	YRSL/KHLM	BovineHD1500003957	15764194	55	0.715467	red
15	YRSL/KHLM	BovineHD1500003958	15765028	55	0.715467	red
15	YRSL/KHLM	BovineHD1500004581	18031751	56	0.656051	red
15	YRSL/KHLM	BovineHD1500004582	18041105	56	0.736205	red
15	YRSL/KHLM	BovineHD1500004583	18046348	56	0.736205	red
15	YRSL/KHLM	BovineHD1500004587	18060750	56	0.67013	red
15	YRSL/KHLM	BovineHD1500004591	18083196	56	0.736205	red
15	YRSL/KHLM	BovineHD1500004592	18086389	56	0.67013	red
15	YRSL/KHLM	BovineHD1500004593	18101270	56	0.76152	red
15	YRSL/KHLM	ARS-BFGL-NGS-38288	18108465	56	0.802848	red
15	YRSL/KHLM	BovineHD1500004594	18117167	56	0.76152	red
15	YRSL/KHLM	BovineHD1500025062	18134967	56	0.76152	red
15	YRSL/KHLM	BovineHD1500004597	18137423	56	0.76152	red
15	YRSL/KHLM	BovineHD1500004600	18156280	56	0.782254	red
15	YRSL/KHLM	BovineHD1500004617	18245902	56	0.727156	red
15	YRSL/KHLM	BovineHD1500005586	22071105	56	0.832928	red
15	YRSL/KHLM	BovineHD1500011518	41840095	56	0.68309	red
15	YRSL/KHLM	BovineHD1500011543	41882652	56	0.702555	red
15	YRSL/KHLM	BovineHD1500011549	41896628	56	0.716108	red
15	YRSL/KHLM	BovineHD1500011550	41897082	56	0.765234	red
15	YRSL/KHLM	BovineHD1500011553	41899906	56	0.68309	red
15	YRSL/KHLM	BovineHD1500011597	41950239	52	0.760951	red
15	YRSL/KHLM	BovineHD1500018983	66198250	56	0.669251	red
15	YRSL/KHLM	BovineHD1500022498	77162296	56	0.657561	red
15	YRSL/KHLM	BovineHD1500023064	79172769	56	0.681216	red
15	YRSL/KHLM	BovineHD1500023065	79174071	56	0.681216	red
15	YRSL/KHLM	BovineHD1500023066	79175718	56	0.681216	red
15	YRSL/KHLM	BovineHD1500023076	79204413	56	0.689084	red
16	YRSL/KHLM	BovineHD1600004505	16632228	56	0.67013	green
16	YRSL/KHLM	BovineHD1600004509	16640680	56	0.67013	green
16	YRSL/KHLM	BovineHD1600005928	21227775	55	0.669072	green
16	YRSL/KHLM	BovineHD1600005934	21242723	56	0.65864	green
16	YRSL/KHLM	BovineHD1600005940	21251119	56	0.67613	green
16	YRSL/KHLM	BovineHD1600005942	21252491	56	0.780591	green
16	YRSL/KHLM	ARS-BFGL-NGS-93130	21253270	56	0.780591	green
16	YRSL/KHLM	BovineHD1600006000	21492252	56	0.708918	green
16	YRSL/KHLM	BovineHD1600007104	25533157	56	0.660646	green
16	YRSL/KHLM	BovineHD1600009184	32372301	56	0.78913	green
16	YRSL/KHLM	BovineHD1600009221	32466088	56	0.671655	green
16	YRSL/KHLM	BovineHD1600010310	35867124	56	0.717371	green
16	YRSL/KHLM	BovineHD1600010311	35868897	56	0.717371	green
16	YRSL/KHLM	BovineHD1600010312	35869388	56	0.717371	green
16	YRSL/KHLM	BovineHD4100012485	37149338	56	0.668137	green
16	YRSL/KHLM	BovineHD1600010641	37151556	56	0.668137	green
16	YRSL/KHLM	BovineHD1600010646	37166445	56	0.668137	green
16	YRSL/KHLM	BovineHD1600011768	42099071	56	0.756989	green
17	YRSL/KHLM	BovineHD1700003409	11916009	56	0.709581	red
17	YRSL/KHLM	BovineHD1700003410	11917415	56	0.709581	red
17	YRSL/KHLM	BovineHD1700003439	11961566	56	0.694107	red
17	YRSL/KHLM	BovineHD1700004634	16048138	56	0.713733	red
17	YRSL/KHLM	BovineHD1700005296	18254829	56	0.657561	red
17	YRSL/KHLM	BovineHD1700009182	33040183	56	0.689767	red
17	YRSL/KHLM	BovineHD1700009250	33304432	56	0.668696	red
17	YRSL/KHLM	BovineHD1700009252	33308266	56	0.668696	red
17	YRSL/KHLM	BovineHD1700009682	34912340	56	0.679685	red
17	YRSL/KHLM	BovineHD1700009686	34931919	56	0.697922	red
17	YRSL/KHLM	BovineHD1700009688	34933710	56	0.679685	red
17	YRSL/KHLM	BovineHD1700009691	34945095	56	0.697922	red
17	YRSL/KHLM	BovineHD1700009692	34947138	56	0.697922	red
17	YRSL/KHLM	BovineHD1700009693	34950806	56	0.697922	red
17	YRSL/KHLM	BovineHD1700009694	34954408	56	0.679685	red
17	YRSL/KHLM	BovineHD1700009695	34955667	56	0.697922	red
17	YRSL/KHLM	BovineHD1700009699	34972675	53	0.711913	red
17	YRSL/KHLM	Hapmap51444-BTA-40815	34994873	56	0.679685	red
17	YRSL/KHLM	BovineHD1700009703	35009565	56	0.679685	red
17	YRSL/KHLM	BovineHD1700012658	45600320	56	0.669022	red
17	YRSL/KHLM	BovineHD1700014679	52403713	56	0.670205	red
17	YRSL/KHLM	BovineHD1700014681	52408340	56	0.670205	red
17	YRSL/KHLM	BovineHD1700016645	58685790	56	0.689767	red
17	YRSL/KHLM	Hapmap59353-rs29024188	58686592	56	0.689767	red
17	YRSL/KHLM	BovineHD1700016646	58687860	56	0.689767	red
17	YRSL/KHLM	BovineHD1700016648	58690692	56	0.689767	red
17	YRSL/KHLM	BovineHD1700016649	58693086	56	0.689767	red
17	YRSL/KHLM	BovineHD4100013191	58694488	56	0.689767	red
17	YRSL/KHLM	BovineHD1700016651	58697918	56	0.689767	red
17	YRSL/KHLM	BovineHD1700016652	58698932	56	0.689767	red
17	YRSL/KHLM	BovineHD1700016654	58701611	56	0.689767	red
17	YRSL/KHLM	BovineHD1700016656	58703559	56	0.689767	red
17	YRSL/KHLM	BovineHD1700016657	58704497	56	0.689767	red
17	YRSL/KHLM	BovineHD1700016658	58706866	56	0.689767	red
17	YRSL/KHLM	BovineHD1700018253	63549829	56	0.695014	red
17	YRSL/KHLM	BovineHD1700018254	63550481	56	0.695014	red
17	YRSL/KHLM	BovineHD1700018263	63559865	56	0.695014	red
18	YRSL/KHLM	BovineHD1800000098	846541	56	0.730271	green
18	YRSL/KHLM	BovineHD1800001482	4943618	56	0.695068	green
18	YRSL/KHLM	BovineHD1800007326	23843360	56	0.677921	green
18	YRSL/KHLM	BovineHD4100013584	26951902	56	0.681159	green
18	YRSL/KHLM	BovineHD1800008356	26952778	52	0.736312	green
18	YRSL/KHLM	BovineHD1800015970	54459784	56	0.707165	green
19	YRSL/KHLM	BovineHD1900001125	4768461	53	0.664675	red
19	YRSL/KHLM	BovineHD1900001164	4882586	56	0.671085	red
19	YRSL/KHLM	BovineHD1900001903	7232905	56	0.698199	red
19	YRSL/KHLM	BovineHD1900013453	48396073	56	0.716108	red
19	YRSL/KHLM	BovineHD1900016479	58080810	56	0.670434	red
20	YRSL/KHLM	BovineHD2000002668	8324032	56	0.684073	green
20	YRSL/KHLM	BovineHD2000010192	35669923	56	0.656051	green
20	YRSL/KHLM	BovineHD2000010194	35676040	56	0.656051	green
20	YRSL/KHLM	BovineHD2000010195	35678985	56	0.656051	green
20	YRSL/KHLM	BovineHD2000011663	40741047	56	0.669324	green
21	YRSL/KHLM	Hapmap42245-BTA-53403	10565190	56	0.677921	red
21	YRSL/KHLM	BovineHD2100003258	12690916	54	0.680974	red
21	YRSL/KHLM	BovineHD2100004850	17316709	56	0.714699	red
21	YRSL/KHLM	BovineHD2100004853	17329458	56	0.714699	red
21	YRSL/KHLM	BovineHD2100005196	18510235	55	0.658737	red
21	YRSL/KHLM	BovineHD2100005203	18549002	55	0.682977	red
21	YRSL/KHLM	BovineHD2100020297	69524169	56	0.666887	red
22	YRSL/KHLM	BovineHD2200005281	18342584	56	0.658437	green
22	YRSL/KHLM	BTB-00840176	18358528	56	0.669901	green
22	YRSL/KHLM	BovineHD2200005288	18359966	56	0.658437	green
22	YRSL/KHLM	BovineHD2200005289	18361199	56	0.658437	green
22	YRSL/KHLM	BovineHD2200005293	18373217	56	0.658437	green
22	YRSL/KHLM	BovineHD2200005312	18409213	56	0.697056	green
22	YRSL/KHLM	BovineHD2200005327	18455149	56	0.678534	green
22	YRSL/KHLM	BovineHD2200005329	18470141	56	0.678534	green
22	YRSL/KHLM	BovineHD2200005330	18471871	56	0.678534	green
22	YRSL/KHLM	BovineHD2200012069	41823561	56	0.735284	green
22	YRSL/KHLM	BovineHD2200012070	41825881	56	0.735284	green
22	YRSL/KHLM	BovineHD2200012071	41826413	56	0.735284	green
22	YRSL/KHLM	BovineHD2200012072	41827325	56	0.735284	green
23	YRSL/KHLM	BovineHD2300005264	20225874	53	0.733225	red
23	YRSL/KHLM	BovineHD2300008086	28630914	55	0.661203	red
23	YRSL/KHLM	BovineHD2300012751	43966713	56	0.754016	red
23	YRSL/KHLM	BovineHD2300012756	43999264	56	0.735513	red
23	YRSL/KHLM	BovineHD2300014042	48405546	56	0.716108	red
23	YRSL/KHLM	BTB-01174913	48407046	56	0.716108	red
23	YRSL/KHLM	BovineHD2300014045	48410227	55	0.73429	red
23	YRSL/KHLM	BovineHD2300014047	48412874	56	0.716108	red
23	YRSL/KHLM	BovineHD2300014048	48414741	56	0.716108	red
23	YRSL/KHLM	BovineHD2300014050	48417103	56	0.716108	red
23	YRSL/KHLM	BovineHD2300014051	48421453	56	0.692568	red
24	YRSL/KHLM	BovineHD2400001805	6729786	56	0.656051	green
24	YRSL/KHLM	BovineHD2400001847	6861211	56	0.690753	green
24	YRSL/KHLM	BovineHD2400001848	6862392	56	0.690753	green
24	YRSL/KHLM	BovineHD2400001849	6863108	56	0.690753	green
24	YRSL/KHLM	ARS-BFGL-NGS-1388	9732103	56	0.674181	green
24	YRSL/KHLM	BovineHD2400002757	9740339	56	0.674181	green
24	YRSL/KHLM	BovineHD2400006360	23311439	56	0.689767	green
24	YRSL/KHLM	BovineHD2400011597	41736061	56	0.66284	green
25	YRSL/KHLM	BovineHD2500000727	3401980	53	0.687529	red
25	YRSL/KHLM	BovineHD2500000739	3437366	56	0.659747	red
25	YRSL/KHLM	BovineHD2500001058	4640346	55	0.68333	red
25	YRSL/KHLM	BovineHD4100017081	6373761	55	0.677349	red
25	YRSL/KHLM	BovineHD2500006980	24735450	56	0.78913	red
25	YRSL/KHLM	BovineHD4100017521	40369635	56	0.718292	red
25	YRSL/KHLM	BovineHD2500011334	40372787	56	0.718292	red
25	YRSL/KHLM	BovineHD2500011336	40375053	56	0.718292	red
26	YRSL/KHLM	ARS-BFGL-NGS-32551	42274097	56	0.698199	green
26	YRSL/KHLM	BovineHD2600014485	50165603	56	0.729341	green
27	YRSL/KHLM	BovineHD2700003837	13125489	55	0.691757	red
27	YRSL/KHLM	BovineHD2700008131	29540616	56	0.71444	red
27	YRSL/KHLM	BovineHD2700008132	29542260	56	0.663721	red
27	YRSL/KHLM	BovineHD2700008134	29543788	56	0.71444	red
27	YRSL/KHLM	BovineHD2700008135	29546177	56	0.657554	red
27	YRSL/KHLM	BovineHD2700008136	29547672	56	0.71444	red
27	YRSL/KHLM	BovineHD2700008148	29592610	55	0.661203	red
28	YRSL/KHLM	BovineHD2800003690	12820332	56	0.668883	green
28	YRSL/KHLM	BovineHD2800003691	12824607	56	0.668883	green
28	YRSL/KHLM	BovineHD2800003693	12834549	56	0.709581	green
28	YRSL/KHLM	BovineHD2800003694	12838120	56	0.709581	green
28	YRSL/KHLM	BovineHD2800005687	21191867	56	0.759223	green
28	YRSL/KHLM	BovineHD2800005808	21946238	56	0.823535	green
28	YRSL/KHLM	BovineHD2800005993	22955676	56	0.697133	green
28	YRSL/KHLM	BovineHD2800005994	22959193	56	0.697133	green
28	YRSL/KHLM	BovineHD2800005996	22965439	56	0.667251	green
28	YRSL/KHLM	BovineHD2800006053	23194958	56	0.671655	green
28	YRSL/KHLM	BovineHD4100018575	23223000	56	0.770998	green
28	YRSL/KHLM	BovineHD2800008279	31375344	56	0.707165	green
28	YRSL/KHLM	BovineHD2800008418	31967588	56	0.708068	green
28	YRSL/KHLM	BovineHD2800008423	31984817	56	0.656672	green
28	YRSL/KHLM	BovineHD2800008424	31987259	56	0.656672	green
28	YRSL/KHLM	BovineHD2800008425	31992194	56	0.656672	green
28	YRSL/KHLM	BovineHD2800008711	32857714	56	0.697056	green
28	YRSL/KHLM	BovineHD2800009321	34454540	56	0.689767	green
28	YRSL/KHLM	BovineHD2800009992	36549835	56	0.701959	green
28	YRSL/KHLM	BovineHD2800009996	36567526	56	0.802582	green
28	YRSL/KHLM	BovineHD2800009997	36569246	56	0.722931	green
28	YRSL/KHLM	BovineHD2800010002	36583510	56	0.722931	green
28	YRSL/KHLM	BovineHD4100018664	36592086	56	0.722931	green
28	YRSL/KHLM	BovineHD2800010011	36611064	56	0.738805	green
28	YRSL/KHLM	BovineHD2800010012	36612326	56	0.738805	green
28	YRSL/KHLM	BovineHD2800010013	36614817	56	0.738805	green
28	YRSL/KHLM	BovineHD2800010014	36616824	56	0.696191	green
28	YRSL/KHLM	BovineHD2800010016	36632947	56	0.722931	green
28	YRSL/KHLM	BovineHD2800010021	36650486	56	0.746346	green
28	YRSL/KHLM	ARS-BFGL-NGS-28764	36832452	56	0.65864	green
28	YRSL/KHLM	BovineHD2800010057	36834367	56	0.65864	green
28	YRSL/KHLM	BovineHD2800010058	36835173	56	0.65864	green
28	YRSL/KHLM	BovineHD2800010059	36837196	56	0.65864	green
28	YRSL/KHLM	BovineHD2800010060	36838863	56	0.65864	green
28	YRSL/KHLM	BovineHD2800010061	36839907	56	0.65864	green
28	YRSL/KHLM	BovineHD2800010062	36840854	56	0.65864	green
28	YRSL/KHLM	BovineHD2800010063	36845357	56	0.65864	green
28	YRSL/KHLM	BovineHD2800010065	36850887	56	0.65864	green
28	YRSL/KHLM	BovineHD2800010066	36852344	56	0.65864	green
28	YRSL/KHLM	BovineHD2800010230	37326821	56	0.666453	green
28	YRSL/KHLM	BovineHD2800010231	37327496	56	0.666453	green
28	YRSL/KHLM	BovineHD2800010233	37340644	56	0.666453	green
28	YRSL/KHLM	BovineHD2800010240	37368495	56	0.666453	green
28	YRSL/KHLM	BovineHD2800010242	37374200	56	0.666453	green
28	YRSL/KHLM	BovineHD2800010248	37399467	56	0.7143	green
28	YRSL/KHLM	BovineHD2800010259	37443618	56	0.700794	green
28	YRSL/KHLM	BovineHD2800010332	37644822	56	0.673517	green
28	YRSL/KHLM	BovineHD2800011495	41070035	56	0.689462	green
28	YRSL/KHLM	BovineHD2800011496	41070678	56	0.712694	green
28	YRSL/KHLM	BovineHD2800012474	43629111	55	0.714395	green
28	YRSL/KHLM	BovineHD2800013399	46044620	56	0.662636	green
28	YRSL/KHLM	BTB-00995659	46072629	56	0.662636	green
29	YRSL/KHLM	BovineHD2900003209	11129162	56	0.657554	red
29	YRSL/KHLM	BovineHD2900005889	20415974	56	0.68309	red
29	YRSL/KHLM	BovineHD4100018913	20418245	56	0.68309	red
29	YRSL/KHLM	BovineHD2900005890	20422009	53	0.71666	red
29	YRSL/KHLM	BovineHD2900005892	20423730	56	0.71933	red
29	YRSL/KHLM	BovineHD2900005894	20429296	56	0.71933	red
29	YRSL/KHLM	BovineHD2900005896	20431375	56	0.71933	red
29	YRSL/KHLM	BovineHD4100018914	20433722	55	0.731684	red
29	YRSL/KHLM	BovineHD2900005897	20435479	56	0.71933	red
29	YRSL/KHLM	BovineHD2900005898	20436854	56	0.71933	red
29	YRSL/KHLM	BovineHD2900005900	20438863	56	0.71933	red
29	YRSL/KHLM	BovineHD2900005901	20439708	56	0.71933	red
29	YRSL/KHLM	BovineHD2900005906	20464946	52	0.773236	red
29	YRSL/KHLM	BovineHD2900005907	20468817	56	0.68309	red
29	YRSL/KHLM	BTB-01814301	21044994	56	0.690405	red
29	YRSL/KHLM	BovineHD2900006187	21565326	56	0.661544	red
29	YRSL/KHLM	BovineHD2900006188	21569114	56	0.679685	red
29	YRSL/KHLM	BovineHD2900006195	21610081	56	0.661544	red
29	YRSL/KHLM	BovineHD2900006196	21624631	55	0.685742	red
29	YRSL/KHLM	BovineHD2900006197	21626404	56	0.67013	red
29	YRSL/KHLM	BovineHD2900006198	21627483	55	0.685742	red
29	YRSL/KHLM	BovineHD2900006199	21629143	56	0.67013	red
29	YRSL/KHLM	BovineHD2900006200	21630573	56	0.67013	red
29	YRSL/KHLM	BovineHD2900006530	22923493	56	0.697056	red
29	YRSL/KHLM	BovineHD2900008369	28448917	56	0.669251	red
29	YRSL/KHLM	BovineHD2900008408	28562350	56	0.758638	red
29	YRSL/KHLM	BovineHD2900008459	28725974	56	0.825663	red
29	YRSL/KHLM	BovineHD2900008460	28726620	56	0.825663	red
29	YRSL/KHLM	BovineHD2900008461	28727316	56	0.825663	red
29	YRSL/KHLM	BovineHD2900008701	29480604	56	0.697133	red
29	YRSL/KHLM	BovineHD2900009246	31066648	56	0.716253	red
29	YRSL/KHLM	BovineHD2900009247	31068347	56	0.716253	red
29	YRSL/KHLM	BovineHD2900009248	31070311	56	0.728828	red
29	YRSL/KHLM	BovineHD2900009302	31219905	56	0.691701	red
29	YRSL/KHLM	BovineHD2900011032	36452226	56	0.698054	red
29	YRSL/KHLM	BovineHD2900011036	36472662	56	0.698054	red
29	YRSL/KHLM	BovineHD2900011037	36473779	56	0.698054	red

## Sheet: YRSL_HOL
CHR		SNP	POS	NMISS	FST	col			Total No. of SNP	Top0,1%
1	YRSL/HOL	BovineHD0100001664	5088045	56	0.703664	green		1		33
1	YRSL/HOL	BovineHD0100002593	8192710	56	0.725701	green		2		74
1	YRSL/HOL	BovineHD0100004860	15947870	56	0.699906	green		3		5
1	YRSL/HOL	BovineHD0100004863	15953643	56	0.699906	green		4		8
1	YRSL/HOL	BovineHD0100004864	15961582	56	0.699906	green		5		30
1	YRSL/HOL	BovineHD0100004880	16003858	56	0.699906	green		6		39
1	YRSL/HOL	BovineHD0100004883	16011395	56	0.699906	green		7		18
1	YRSL/HOL	BovineHD0100004900	16082830	56	0.706298	green		8		14
1	YRSL/HOL	BovineHD0100005004	16482371	56	0.739342	green		9		2
1	YRSL/HOL	BovineHD0100005066	16676849	56	0.712871	green		10		20
1	YRSL/HOL	Hapmap39625-BTA-118605	16744848	56	0.730271	green		11		37
1	YRSL/HOL	BovineHD0100005498	18225013	56	0.724756	green		12		7
1	YRSL/HOL	BovineHD0100013672	48405703	56	0.802115	green		13		12
1	YRSL/HOL	BovineHD0100013673	48406916	56	0.739853	green		14		10
1	YRSL/HOL	BovineHD0100013674	48414894	56	0.739853	green		15		8
1	YRSL/HOL	BovineHD0100013675	48419401	56	0.739853	green		16		45
1	YRSL/HOL	Hapmap59092-rs29024583	48425887	56	0.739853	green		17		28
1	YRSL/HOL	BovineHD0100013676	48430472	56	0.739853	green		18		24
1	YRSL/HOL	BovineHD0100013684	48456191	56	0.708918	green		19		17
1	YRSL/HOL	UA-IFASA-1524	48474868	56	0.760668	green		20		30
1	YRSL/HOL	BovineHD0100013692	48483468	56	0.739853	green		21		0
1	YRSL/HOL	BovineHD0100013693	48487923	56	0.739853	green		22		3
1	YRSL/HOL	BovineHD0100013697	48497958	56	0.739853	green		23		10
1	YRSL/HOL	BovineHD0100013724	48606775	52	0.697753	green		24		19
1	YRSL/HOL	BovineHD0100013733	48618907	56	0.76904	green		25		5
1	YRSL/HOL	BovineHD0100016785	59321785	56	0.71526	green		26		33
1	YRSL/HOL	BovineHD0100017128	60593381	56	0.718292	green		27		1
1	YRSL/HOL	BovineHD0100017141	60640838	56	0.71835	green		28		12
1	YRSL/HOL	BovineHD0100017147	60651172	56	0.698199	green		29		20
1	YRSL/HOL	BovineHD0100021091	73490601	56	0.749949	green				564
1	YRSL/HOL	BovineHD0100022868	79464412	56	0.715993	green
1	YRSL/HOL	BovineHD0100028403	99509081	56	0.735513	green
1	YRSL/HOL	BovineHD0100044926	154075320	56	0.781028	green	33
2	YRSL/HOL	BovineHD0200017691	61598254	56	0.80383	blue
2	YRSL/HOL	BovineHD0200017692	61599134	56	0.80383	blue
2	YRSL/HOL	BovineHD0200017693	61599746	56	0.80383	blue
2	YRSL/HOL	BovineHD0200017694	61605048	56	0.80383	blue
2	YRSL/HOL	BovineHD0200017695	61606077	56	0.80383	blue
2	YRSL/HOL	BovineHD0200018025	62439143	56	0.695068	blue
2	YRSL/HOL	BovineHD0200018041	62490889	56	0.695068	blue
2	YRSL/HOL	BovineHD0200018819	65099139	56	0.702812	blue
2	YRSL/HOL	BovineHD0200018820	65100425	56	0.702812	blue
2	YRSL/HOL	BovineHD0200018821	65101185	56	0.753196	blue
2	YRSL/HOL	BovineHD0200018822	65105833	56	0.702812	blue
2	YRSL/HOL	BovineHD0200018823	65107741	56	0.753196	blue
2	YRSL/HOL	BovineHD0200018824	65109363	56	0.753196	blue
2	YRSL/HOL	BovineHD0200018826	65118693	56	0.758278	blue
2	YRSL/HOL	Hapmap38501-BTA-47902	65129428	56	0.713446	blue
2	YRSL/HOL	BovineHD0200018834	65137795	56	0.713446	blue
2	YRSL/HOL	BovineHD0200025095	88404209	56	0.758278	blue
2	YRSL/HOL	BovineHD0200026233	92301972	56	0.71444	blue
2	YRSL/HOL	BovineHD0200026234	92304685	56	0.736382	blue
2	YRSL/HOL	BovineHD0200026235	92305892	56	0.736382	blue
2	YRSL/HOL	BovineHD0200026236	92306908	56	0.736382	blue
2	YRSL/HOL	BovineHD0200026237	92307978	56	0.736382	blue
2	YRSL/HOL	BovineHD0200026238	92309368	56	0.736382	blue
2	YRSL/HOL	BovineHD0200026239	92310509	56	0.736382	blue
2	YRSL/HOL	BovineHD0200026240	92313070	56	0.736382	blue
2	YRSL/HOL	BovineHD0200026241	92315664	56	0.736382	blue
2	YRSL/HOL	BovineHD0200026242	92316989	56	0.736382	blue
2	YRSL/HOL	BovineHD0200026243	92318263	56	0.736382	blue
2	YRSL/HOL	BovineHD0200026244	92322160	56	0.736382	blue
2	YRSL/HOL	BovineHD0200026245	92323508	56	0.736382	blue
2	YRSL/HOL	BovineHD0200026246	92327435	56	0.71444	blue
2	YRSL/HOL	BovineHD0200026248	92331161	56	0.736382	blue
2	YRSL/HOL	BovineHD0200026249	92334530	56	0.71444	blue
2	YRSL/HOL	BovineHD0200026250	92337389	56	0.736382	blue
2	YRSL/HOL	ARS-BFGL-NGS-25774	92350004	51	0.735909	blue
2	YRSL/HOL	BovineHD0200026255	92354777	56	0.736382	blue
2	YRSL/HOL	BovineHD0200026257	92360963	56	0.736382	blue
2	YRSL/HOL	BovineHD0200026258	92361657	56	0.736382	blue
2	YRSL/HOL	BovineHD0200029237	101859061	56	0.751858	blue
2	YRSL/HOL	BovineHD0200029239	101862982	56	0.751858	blue
2	YRSL/HOL	BovineHD0200029240	101867297	56	0.751858	blue
2	YRSL/HOL	BovineHD0200029241	101867867	56	0.751858	blue
2	YRSL/HOL	BovineHD0200029242	101870070	56	0.751858	blue
2	YRSL/HOL	BovineHD0200029243	101871455	56	0.751858	blue
2	YRSL/HOL	BovineHD0200029246	101874238	56	0.751858	blue
2	YRSL/HOL	BovineHD0200029247	101875006	56	0.742621	blue
2	YRSL/HOL	BovineHD0200029248	101875760	56	0.751858	blue
2	YRSL/HOL	BovineHD0200029249	101876690	56	0.751858	blue
2	YRSL/HOL	BovineHD0200029250	101877793	56	0.751858	blue
2	YRSL/HOL	BovineHD0200029251	101878668	56	0.751858	blue
2	YRSL/HOL	BovineHD0200029252	101879343	56	0.751858	blue
2	YRSL/HOL	BovineHD0200029253	101880223	56	0.751858	blue
2	YRSL/HOL	BovineHD0200029254	101882789	56	0.751858	blue
2	YRSL/HOL	BovineHD0200029255	101883983	56	0.751858	blue
2	YRSL/HOL	BovineHD0200029256	101885305	56	0.751858	blue
2	YRSL/HOL	BovineHD0200029258	101886918	56	0.751858	blue
2	YRSL/HOL	BovineHD0200029261	101890176	56	0.751858	blue
2	YRSL/HOL	BovineHD0200029262	101891227	56	0.751858	blue
2	YRSL/HOL	BovineHD0200029263	101893653	56	0.751858	blue
2	YRSL/HOL	BovineHD0200029266	101898214	56	0.751858	blue
2	YRSL/HOL	BovineHD0200029267	101901570	56	0.751858	blue
2	YRSL/HOL	BovineHD0200029268	101904711	56	0.751858	blue
2	YRSL/HOL	BovineHD0200029269	101908634	56	0.742621	blue
2	YRSL/HOL	BovineHD0200029272	101923853	56	0.751858	blue
2	YRSL/HOL	BovineHD0200029273	101924624	56	0.751858	blue
2	YRSL/HOL	BovineHD0200029274	101925614	56	0.751858	blue
2	YRSL/HOL	BovineHD0200029276	101930356	56	0.751858	blue
2	YRSL/HOL	BovineHD0200029277	101933471	56	0.751858	blue
2	YRSL/HOL	BovineHD0200029363	102292810	56	0.757446	blue
2	YRSL/HOL	BovineHD0200029365	102300383	56	0.757446	blue
2	YRSL/HOL	BovineHD0200029367	102308633	56	0.757446	blue
2	YRSL/HOL	BovineHD0200029368	102312937	55	0.775701	blue
2	YRSL/HOL	BovineHD0200029375	102340540	56	0.757446	blue
2	YRSL/HOL	BovineHD0200038213	131427365	56	0.758015	blue	74
3	YRSL/HOL	BovineHD4100002059	42190288	56	0.723999	green
3	YRSL/HOL	BovineHD0300017278	57339412	51	0.697694	green
3	YRSL/HOL	BovineHD0300023384	81403228	56	0.713733	green
3	YRSL/HOL	BTB-00141486	86784110	56	0.781028	green
3	YRSL/HOL	BovineHD0300032894	113909663	56	0.754016	green	5
4	YRSL/HOL	BovineHD0400002141	7138504	56	0.698767	blue
4	YRSL/HOL	BovineHD0400002777	9030200	56	0.716253	blue
4	YRSL/HOL	BovineHD0400009362	32943411	56	0.727156	blue
4	YRSL/HOL	BovineHD0400013572	49343530	55	0.765371	blue
4	YRSL/HOL	BovineHD0400014205	51364680	56	0.737009	blue
4	YRSL/HOL	BovineHD0400016298	60075811	56	0.712871	blue
4	YRSL/HOL	BovineHD0400016303	60108023	56	0.712871	blue
4	YRSL/HOL	BovineHD0400017436	63688548	56	0.780125	blue	8
5	YRSL/HOL	BovineHD0500005526	19212627	56	0.828878	green
5	YRSL/HOL	BovineHD0500005533	19234083	56	0.776369	green
5	YRSL/HOL	BovineHD0500005545	19250650	56	0.776369	green
5	YRSL/HOL	BovineHD0500005573	19362948	56	0.699906	green
5	YRSL/HOL	BovineHD0500005574	19364198	56	0.717734	green
5	YRSL/HOL	BovineHD0500005576	19367374	56	0.717734	green
5	YRSL/HOL	BovineHD0500005577	19368252	56	0.717734	green
5	YRSL/HOL	BovineHD0500005578	19368896	55	0.729075	green
5	YRSL/HOL	BovineHD0500005580	19370413	56	0.717734	green
5	YRSL/HOL	BovineHD0500005582	19372759	56	0.717734	green
5	YRSL/HOL	BovineHD0500005583	19373229	56	0.717734	green
5	YRSL/HOL	BovineHD0500005584	19373773	56	0.717734	green
5	YRSL/HOL	BovineHD0500005586	19376108	56	0.717734	green
5	YRSL/HOL	BovineHD0500005587	19377326	56	0.717734	green
5	YRSL/HOL	BovineHD0500005705	19681141	56	0.778414	green
5	YRSL/HOL	BovineHD0500005706	19689237	56	0.716108	green
5	YRSL/HOL	BovineHD0500005707	19690389	56	0.716108	green
5	YRSL/HOL	BovineHD0500005708	19691727	56	0.716108	green
5	YRSL/HOL	BovineHD0500005709	19694357	56	0.716108	green
5	YRSL/HOL	BovineHD0500005710	19695164	56	0.716108	green
5	YRSL/HOL	BovineHD0500005711	19695931	56	0.716108	green
5	YRSL/HOL	BovineHD0500005712	19696656	56	0.737298	green
5	YRSL/HOL	BovineHD0500022435	79008733	56	0.707165	green
5	YRSL/HOL	BovineHD0500022441	79033736	56	0.733903	green
5	YRSL/HOL	BovineHD0500022443	79041547	56	0.733903	green
5	YRSL/HOL	BovineHD0500022444	79044593	56	0.733903	green
5	YRSL/HOL	BovineHD0500034010	117096900	56	0.709581	green
5	YRSL/HOL	BovineHD0500034011	117100444	56	0.709581	green
5	YRSL/HOL	BovineHD0500034012	117101279	56	0.709581	green
5	YRSL/HOL	ARS-BFGL-NGS-21717	117102295	56	0.709581	green	30
6	YRSL/HOL	BovineHD0600005929	21474939	56	0.801757	blue
6	YRSL/HOL	BovineHD0600005964	21600045	56	0.698054	blue
6	YRSL/HOL	BovineHD0600008209	29458069	56	0.71444	blue
6	YRSL/HOL	Hapmap48206-BTA-119876	45945033	56	0.696211	blue
6	YRSL/HOL	BovineHD0600012491	45946691	56	0.696211	blue
6	YRSL/HOL	BovineHD0600014601	53203538	56	0.786625	blue
6	YRSL/HOL	BovineHD0600014992	54702494	56	0.737009	blue
6	YRSL/HOL	BovineHD0600016500	59945451	56	0.760266	blue
6	YRSL/HOL	BovineHD0600016994	61604225	56	0.784542	blue
6	YRSL/HOL	BovineHD0600016997	61627019	56	0.710539	blue
6	YRSL/HOL	BovineHD0600018205	65940020	55	0.713566	blue
6	YRSL/HOL	BovineHD0600018207	65955423	55	0.713566	blue
6	YRSL/HOL	BovineHD0600019496	70315227	56	0.709581	blue
6	YRSL/HOL	BovineHD0600019908	71463666	56	0.758638	blue
6	YRSL/HOL	BovineHD0600019911	71470295	56	0.758638	blue
6	YRSL/HOL	BovineHD0600019912	71470978	56	0.758638	blue
6	YRSL/HOL	BovineHD0600019913	71472872	56	0.758638	blue
6	YRSL/HOL	BovineHD0600019915	71474781	56	0.758638	blue
6	YRSL/HOL	ARS-BFGL-NGS-38827	71476002	56	0.758638	blue
6	YRSL/HOL	BovineHD0600019916	71477259	56	0.758638	blue
6	YRSL/HOL	Hapmap27692-BTC-042876	71519635	56	0.758638	blue
6	YRSL/HOL	BovineHD0600019930	71539463	56	0.716108	blue
6	YRSL/HOL	BovineHD4100005121	71540632	56	0.810076	blue
6	YRSL/HOL	BovineHD4100005122	71544966	56	0.758638	blue
6	YRSL/HOL	BovineHD4100005123	71546548	56	0.716108	blue
6	YRSL/HOL	BovineHD0600019977	71857162	56	0.763143	blue
6	YRSL/HOL	BovineHD0600019995	71964193	56	0.759815	blue
6	YRSL/HOL	BovineHD0600020002	71997689	56	0.748141	blue
6	YRSL/HOL	BovineHD0600020013	72025871	56	0.696211	blue
6	YRSL/HOL	BovineHD0600020014	72026812	56	0.696211	blue
6	YRSL/HOL	ARS-BFGL-NGS-95965	72028756	56	0.747991	blue
6	YRSL/HOL	BovineHD0600020015	72030062	56	0.696211	blue
6	YRSL/HOL	BovineHD4100005143	72173033	51	0.759234	blue
6	YRSL/HOL	BovineHD4100005144	72174440	56	0.738393	blue
6	YRSL/HOL	BovineHD0600025869	93532394	56	0.708918	blue
6	YRSL/HOL	BovineHD0600025870	93533717	56	0.708918	blue
6	YRSL/HOL	BovineHD0600025871	93534726	56	0.708918	blue
6	YRSL/HOL	BovineHD0600031741	112180573	56	0.758638	blue
6	YRSL/HOL	BovineHD0600031744	112193075	56	0.758638	blue
7	YRSL/HOL	BovineHD0700002049	8064458	56	0.822935	green
7	YRSL/HOL	BovineHD0700003599	13707223	56	0.737298	green
7	YRSL/HOL	BovineHD0700005812	20974591	56	0.760668	green
7	YRSL/HOL	BovineHD0700005814	20983732	56	0.760668	green
7	YRSL/HOL	BTB-00296617	20993918	56	0.718084	green
7	YRSL/HOL	BovineHD0700015773	54538291	56	0.749949	green
7	YRSL/HOL	ARS-BFGL-NGS-105148	54567919	56	0.698054	green
7	YRSL/HOL	BovineHD4100006070	54573632	56	0.698054	green
7	YRSL/HOL	BovineHD4100006139	64792083	56	0.737298	green
7	YRSL/HOL	BovineHD0700028155	96706034	56	0.759223	green
7	YRSL/HOL	BovineHD0700028562	97914933	56	0.740727	green
7	YRSL/HOL	BovineHD4100006346	98162374	56	0.697133	green
7	YRSL/HOL	BovineHD0700031008	106173693	56	0.736493	green
7	YRSL/HOL	BovineHD0700031129	106661122	56	0.716467	green
7	YRSL/HOL	BovineHD0700031130	106666122	56	0.716467	green
7	YRSL/HOL	BovineHD0700031132	106677129	56	0.716467	green
7	YRSL/HOL	BovineHD0700031149	106713077	56	0.737443	green
7	YRSL/HOL	BovineHD0700031978	109568630	56	0.698054	green
8	YRSL/HOL	BovineHD0800008734	28881634	56	0.71835	blue
8	YRSL/HOL	BovineHD0800017602	58900011	56	0.697056	blue
8	YRSL/HOL	BovineHD0800017603	58902948	56	0.697056	blue
8	YRSL/HOL	BovineHD0800017604	58905691	52	0.769369	blue
8	YRSL/HOL	BovineHD0800017606	58911079	56	0.697056	blue
8	YRSL/HOL	BovineHD0800017616	58945791	56	0.760266	blue
8	YRSL/HOL	BovineHD0800020067	66845391	56	0.703664	blue
8	YRSL/HOL	BovineHD0800020092	66941509	56	0.713446	blue
8	YRSL/HOL	BovineHD0800032651	108663779	55	0.776553	blue
8	YRSL/HOL	BovineHD0800032654	108677678	56	0.709581	blue
8	YRSL/HOL	BovineHD0800032655	108682067	56	0.758278	blue
8	YRSL/HOL	BovineHD0800032657	108687702	56	0.758278	blue
8	YRSL/HOL	BovineHD0800032661	108700965	56	0.758278	blue
8	YRSL/HOL	BovineHD0800032665	108738278	56	0.709581	blue
9	YRSL/HOL	BovineHD0900014687	53379687	56	0.800955	green
9	YRSL/HOL	BovineHD0900030841	105067128	56	0.822876	green
10	YRSL/HOL	BovineHD1000007833	23889533	56	0.71526	blue
10	YRSL/HOL	BovineHD1000009279	28281401	56	0.706298	blue
10	YRSL/HOL	BovineHD1000011009	34956315	56	0.703494	blue
10	YRSL/HOL	BovineHD1000014759	49028313	56	0.758638	blue
10	YRSL/HOL	BovineHD1000019610	68404940	56	0.749045	blue
10	YRSL/HOL	BovineHD1000020191	70468678	56	0.759448	blue
10	YRSL/HOL	BTB-01332940	73417064	56	0.698976	blue
10	YRSL/HOL	BovineHD1000020888	73437794	56	0.698976	blue
10	YRSL/HOL	BovineHD1000023723	83265090	56	0.759223	blue
10	YRSL/HOL	BovineHD1000023725	83275472	56	0.759223	blue
10	YRSL/HOL	ARS-BFGL-NGS-115999	83276820	56	0.759223	blue
10	YRSL/HOL	BovineHD1000023726	83279686	56	0.759223	blue
10	YRSL/HOL	BovineHD1000023727	83280760	56	0.759223	blue
10	YRSL/HOL	BovineHD1000023728	83282585	56	0.759223	blue
10	YRSL/HOL	BovineHD1000023730	83291908	56	0.759223	blue
10	YRSL/HOL	BovineHD1000023732	83295130	56	0.759223	blue
10	YRSL/HOL	ARS-BFGL-NGS-112698	83296927	56	0.759223	blue
10	YRSL/HOL	BovineHD1000023733	83298217	56	0.759223	blue
10	YRSL/HOL	BovineHD1000023734	83299507	56	0.759223	blue
10	YRSL/HOL	BovineHD1000029796	102337001	56	0.73553	blue
11	YRSL/HOL	BovineHD1100003786	11238466	55	0.716257	green
11	YRSL/HOL	BovineHD1100011156	37589887	56	0.736382	green
11	YRSL/HOL	BovineHD1100011505	38897266	56	0.820277	green
11	YRSL/HOL	BovineHD1100011506	38901068	56	0.820277	green
11	YRSL/HOL	BovineHD1100011507	38903840	56	0.820277	green
11	YRSL/HOL	BovineHD1100011508	38906721	56	0.737298	green
11	YRSL/HOL	BovineHD1100018762	66340562	56	0.73553	green
11	YRSL/HOL	BovineHD1100018763	66342767	56	0.73553	green
11	YRSL/HOL	BovineHD1100023012	80368821	56	0.718981	green
11	YRSL/HOL	BovineHD1100023013	80372510	56	0.718981	green
11	YRSL/HOL	BovineHD1100023015	80380638	56	0.698054	green
11	YRSL/HOL	BovineHD1100023016	80384692	56	0.76152	green
11	YRSL/HOL	BovineHD1100023017	80387076	56	0.698054	green
11	YRSL/HOL	BovineHD1100023018	80393597	51	0.744729	green
11	YRSL/HOL	BovineHD1100023710	82808513	56	0.847901	green
11	YRSL/HOL	BovineHD1100023711	82810546	56	0.847901	green
11	YRSL/HOL	BTA-119803-no-rs	82811186	56	0.847901	green
11	YRSL/HOL	BovineHD1100023712	82812116	56	0.847901	green
11	YRSL/HOL	BovineHD1100023713	82813142	56	0.847901	green
11	YRSL/HOL	BovineHD1100023714	82815912	56	0.847901	green
11	YRSL/HOL	BovineHD1100023715	82817065	56	0.847901	green
11	YRSL/HOL	BovineHD1100023716	82818074	56	0.847901	green
11	YRSL/HOL	BovineHD1100023719	82820694	56	0.847901	green
11	YRSL/HOL	BovineHD1100023722	82824058	56	0.847901	green
11	YRSL/HOL	BovineHD1100023724	82826964	56	0.847901	green
11	YRSL/HOL	BovineHD1100023725	82830368	56	0.847901	green
11	YRSL/HOL	BovineHD1100023726	82833158	56	0.808515	green
11	YRSL/HOL	ARS-BFGL-NGS-5371	82833655	56	0.847901	green
11	YRSL/HOL	BovineHD1100023727	82834249	56	0.847901	green
11	YRSL/HOL	BovineHD1100024059	83577063	56	0.713567	green
11	YRSL/HOL	BovineHD1100024249	84440449	56	0.760668	green
11	YRSL/HOL	BovineHD1100024666	85872176	56	0.784542	green
11	YRSL/HOL	BovineHD1100024667	85881042	56	0.76437	green
11	YRSL/HOL	BovineHD1100025047	87179696	56	0.729341	green
11	YRSL/HOL	BovineHD1100025049	87184974	56	0.729341	green
11	YRSL/HOL	BovineHD1100030493	104895533	56	0.703494	green
11	YRSL/HOL	Hapmap52927-rs29019310	104897001	56	0.703494	green
12	YRSL/HOL	BovineHD1200001254	4100293	56	0.700678	blue
12	YRSL/HOL	BovineHD1200001255	4102247	56	0.700678	blue
12	YRSL/HOL	BovineHD1200018228	66764074	56	0.76233	blue
12	YRSL/HOL	BovineHD1200026521	90461763	56	0.704432	blue
12	YRSL/HOL	BovineHD1200026552	90580288	56	0.735361	blue
12	YRSL/HOL	BovineHD4100009828	90581257	56	0.770448	blue
12	YRSL/HOL	Hapmap57288-ss46526584	90621015	56	0.802926	blue
13	YRSL/HOL	BovineHD1300002614	9724562	56	0.886742	green
13	YRSL/HOL	BovineHD1300002715	10078984	54	0.749763	green
13	YRSL/HOL	BovineHD1300004928	17260266	56	0.697912	green
13	YRSL/HOL	BovineHD1300007299	25255170	56	0.791299	green
13	YRSL/HOL	BovineHD1300009332	31871567	56	0.729341	green
13	YRSL/HOL	BovineHD1300009359	31944491	55	0.698037	green
13	YRSL/HOL	BovineHD1300013103	45014588	56	0.733049	green
13	YRSL/HOL	BovineHD1300013117	45062194	56	0.715993	green
13	YRSL/HOL	BovineHD1300013118	45065869	56	0.715993	green
13	YRSL/HOL	BovineHD1300013121	45069526	56	0.699017	green
13	YRSL/HOL	BovineHD1300024262	83387292	56	0.723843	green
13	YRSL/HOL	Hapmap43792-BTA-122725	83437845	56	0.760668	green
14	YRSL/HOL	BovineHD4100010580	3897650	56	0.747169	blue
14	YRSL/HOL	BovineHD1400004568	16141490	56	0.789985	blue
14	YRSL/HOL	BovineHD1400006080	21123239	56	0.703494	blue
14	YRSL/HOL	BovineHD1400010962	38261474	56	0.763143	blue
14	YRSL/HOL	BovineHD1400011299	39389354	56	0.725701	blue
14	YRSL/HOL	BTB-00476821	77095240	56	0.697056	blue
14	YRSL/HOL	BovineHD1400021621	77095795	56	0.697056	blue
14	YRSL/HOL	BovineHD1400021622	77096279	56	0.697056	blue
14	YRSL/HOL	BovineHD1400021623	77098889	56	0.697056	blue
14	YRSL/HOL	BovineHD1400021871	78084820	56	0.722018	blue
15	YRSL/HOL	ARS-BFGL-NGS-38288	18108465	56	0.752375	green
15	YRSL/HOL	BovineHD1500004617	18245902	56	0.752375	green
15	YRSL/HOL	BovineHD1500009469	34744520	56	0.722018	green
15	YRSL/HOL	BovineHD1500009474	34751578	56	0.722018	green
15	YRSL/HOL	BovineHD1500009477	34756306	56	0.712694	green
15	YRSL/HOL	BovineHD1500010199	37207119	56	0.735543	green
15	YRSL/HOL	BovineHD1500018440	64410696	56	0.703494	green
15	YRSL/HOL	BTB-01706506	64436323	56	0.703494	green
16	YRSL/HOL	BovineHD1600003684	13710511	56	0.785495	blue
16	YRSL/HOL	BovineHD1600003691	13725698	56	0.707165	blue
16	YRSL/HOL	BovineHD1600003692	13727074	55	0.718935	blue
16	YRSL/HOL	BovineHD1600003694	13728939	56	0.707165	blue
16	YRSL/HOL	BovineHD1600003695	13729540	56	0.707165	blue
16	YRSL/HOL	BovineHD1600004505	16632228	56	0.694208	blue
16	YRSL/HOL	BovineHD1600004509	16640680	56	0.694208	blue
16	YRSL/HOL	BovineHD1600008805	30975222	56	0.801918	blue
16	YRSL/HOL	BovineHD1600009231	32485871	56	0.749045	blue
16	YRSL/HOL	BovineHD1600009234	32489298	56	0.749045	blue
16	YRSL/HOL	BovineHD1600009245	32506656	56	0.749045	blue
16	YRSL/HOL	BovineHD1600009246	32507572	56	0.749045	blue
16	YRSL/HOL	BovineHD1600009247	32508440	56	0.749045	blue
16	YRSL/HOL	BovineHD1600009249	32510341	56	0.749045	blue
16	YRSL/HOL	BovineHD1600009250	32511090	56	0.749045	blue
16	YRSL/HOL	BovineHD1600009251	32511796	56	0.749045	blue
16	YRSL/HOL	BovineHD1600010304	35859257	56	0.845456	blue
16	YRSL/HOL	BovineHD1600010305	35860360	56	0.845456	blue
16	YRSL/HOL	BovineHD1600010306	35861598	56	0.845456	blue
16	YRSL/HOL	BovineHD1600010307	35862289	56	0.845456	blue
16	YRSL/HOL	BovineHD1600010310	35867124	56	0.757407	blue
16	YRSL/HOL	BovineHD1600010311	35868897	56	0.757407	blue
16	YRSL/HOL	BovineHD1600010312	35869388	56	0.757407	blue
16	YRSL/HOL	BovineHD1600010321	35894203	56	0.851666	blue
16	YRSL/HOL	BovineHD1600010322	35895022	56	0.851666	blue
16	YRSL/HOL	Hapmap45766-BTA-38696	35896376	56	0.851666	blue
16	YRSL/HOL	ARS-BFGL-NGS-101656	41992472	56	0.780221	blue
16	YRSL/HOL	BovineHD1600016642	59531919	56	0.790505	blue
16	YRSL/HOL	BovineHD1600017665	62962953	56	0.736205	blue
16	YRSL/HOL	BovineHD1600017666	62968741	56	0.709581	blue
16	YRSL/HOL	BovineHD1600017668	62974139	56	0.736205	blue
16	YRSL/HOL	BovineHD1600017669	62976079	56	0.736205	blue
16	YRSL/HOL	BovineHD1600017670	62977583	56	0.709581	blue
16	YRSL/HOL	BovineHD1600017927	63833160	56	0.701617	blue
16	YRSL/HOL	BovineHD1600017928	63834447	56	0.701617	blue
16	YRSL/HOL	BovineHD1600017929	63835822	56	0.701617	blue
16	YRSL/HOL	BovineHD1600018082	64306609	56	0.697912	blue
16	YRSL/HOL	BovineHD1600019280	68113026	56	0.697912	blue
16	YRSL/HOL	BovineHD1600019282	68118805	56	0.697912	blue
16	YRSL/HOL	BovineHD1600019284	68121744	56	0.697912	blue
16	YRSL/HOL	BovineHD1600019358	68360016	56	0.703664	blue
16	YRSL/HOL	ARS-BFGL-NGS-79080	69342974	56	0.700794	blue
16	YRSL/HOL	BovineHD1600019684	69357055	56	0.719135	blue
16	YRSL/HOL	BovineHD1600019685	69358417	56	0.709769	blue
16	YRSL/HOL	BovineHD1600019686	69361251	56	0.709769	blue
17	YRSL/HOL	BovineHD1700001501	5528630	51	0.752426	green
17	YRSL/HOL	BovineHD1700005940	20526528	56	0.749045	green
17	YRSL/HOL	BovineHD1700005941	20529742	56	0.749045	green
17	YRSL/HOL	BovineHD1700005943	20532803	56	0.749045	green
17	YRSL/HOL	BovineHD1700005944	20534663	56	0.749045	green
17	YRSL/HOL	BovineHD1700005945	20537042	56	0.749045	green
17	YRSL/HOL	BovineHD1700005946	20543887	55	0.725361	green
17	YRSL/HOL	ARS-BFGL-NGS-40557	26040363	56	0.775474	green
17	YRSL/HOL	BovineHD1700007342	26045082	56	0.775474	green
17	YRSL/HOL	BovineHD1700007343	26045790	56	0.775474	green
17	YRSL/HOL	BovineHD1700007344	26046686	56	0.775474	green
17	YRSL/HOL	BovineHD1700007345	26048153	56	0.775474	green
17	YRSL/HOL	BovineHD1700007348	26052292	56	0.775474	green
17	YRSL/HOL	BovineHD1700009266	33345230	56	0.698054	green
17	YRSL/HOL	BovineHD1700010658	39024604	56	0.747991	green
17	YRSL/HOL	BovineHD1700010941	40088514	56	0.760475	green
17	YRSL/HOL	BovineHD1700010943	40091200	56	0.760475	green
17	YRSL/HOL	BovineHD1700010945	40099224	56	0.760475	green
17	YRSL/HOL	BovineHD1700010946	40100690	56	0.760475	green
17	YRSL/HOL	BovineHD1700010954	40115502	56	0.722535	green
17	YRSL/HOL	BovineHD1700010957	40122540	56	0.760475	green
17	YRSL/HOL	BovineHD1700012658	45600320	56	0.71526	green
17	YRSL/HOL	BovineHD1700015906	56111762	56	0.708068	green
17	YRSL/HOL	BovineHD1700015996	56381739	56	0.698054	green
17	YRSL/HOL	BovineHD1700018544	64295038	56	0.733049	green
17	YRSL/HOL	BovineHD1700020450	70323992	56	0.701959	green
17	YRSL/HOL	BovineHD1700020451	70324766	56	0.701959	green
17	YRSL/HOL	Hapmap50686-BTA-41836	70329661	56	0.701959	green
18	YRSL/HOL	BovineHD1800008721	28015961	56	0.712694	blue
18	YRSL/HOL	BovineHD1800008722	28017179	54	0.702033	blue
18	YRSL/HOL	BovineHD1800008724	28019423	56	0.712694	blue
18	YRSL/HOL	BovineHD1800008728	28027604	56	0.712694	blue
18	YRSL/HOL	ARS-BFGL-NGS-101461	28030835	56	0.712694	blue
18	YRSL/HOL	BovineHD1800008729	28034405	56	0.712694	blue
18	YRSL/HOL	BovineHD1800008730	28035367	56	0.712694	blue
18	YRSL/HOL	BovineHD1800008731	28036257	56	0.712694	blue
18	YRSL/HOL	BovineHD1800008732	28037030	56	0.712694	blue
18	YRSL/HOL	BovineHD1800008733	28037815	56	0.712694	blue
18	YRSL/HOL	BovineHD1800008735	28041148	56	0.712008	blue
18	YRSL/HOL	BovineHD1800008737	28044776	56	0.736146	blue
18	YRSL/HOL	BovineHD1800012948	43763579	56	0.749045	blue
18	YRSL/HOL	BovineHD1800015374	52297981	56	0.867519	blue
18	YRSL/HOL	BovineHD1800015376	52301599	56	0.867519	blue
18	YRSL/HOL	BovineHD1800015377	52305765	56	0.796149	blue
18	YRSL/HOL	BovineHD1800015378	52306823	56	0.867519	blue
18	YRSL/HOL	BovineHD1800015380	52308248	56	0.867519	blue
18	YRSL/HOL	BovineHD1800015381	52309148	56	0.796149	blue
18	YRSL/HOL	BovineHD1800015382	52310028	56	0.867519	blue
18	YRSL/HOL	BovineHD1800015383	52311055	56	0.867519	blue
18	YRSL/HOL	BovineHD1800015384	52312946	56	0.867519	blue
18	YRSL/HOL	BovineHD1800015385	52314053	56	0.796149	blue
18	YRSL/HOL	BovineHD1800015388	52321196	56	0.747991	blue
19	YRSL/HOL	BovineHD1900001740	6806751	56	0.697189	green
19	YRSL/HOL	BovineHD1900001917	7271774	56	0.703664	green
19	YRSL/HOL	BovineHD1900002465	8817139	56	0.740727	green
19	YRSL/HOL	BovineHD1900002466	8821780	56	0.740727	green
19	YRSL/HOL	ARS-BFGL-NGS-119435	8824023	56	0.740727	green
19	YRSL/HOL	BovineHD1900003424	12937365	56	0.713733	green
19	YRSL/HOL	BovineHD4100013957	12946168	56	0.713733	green
19	YRSL/HOL	BovineHD1900003425	12947199	56	0.713733	green
19	YRSL/HOL	BovineHD1900007474	25477852	56	0.71526	green
19	YRSL/HOL	BovineHD1900008813	29986163	56	0.800955	green
19	YRSL/HOL	BovineHD1900008942	30432771	56	0.758638	green
19	YRSL/HOL	BovineHD1900008944	30437399	56	0.758638	green
19	YRSL/HOL	BovineHD1900008947	30454497	56	0.758638	green
19	YRSL/HOL	BovineHD1900008950	30468257	56	0.758638	green
19	YRSL/HOL	BovineHD1900008956	30493214	56	0.758638	green
19	YRSL/HOL	BovineHD1900016479	58080810	56	0.73553	green
19	YRSL/HOL	BovineHD1900016928	59233806	56	0.73553	green
20	YRSL/HOL	BovineHD4100014560	17106821	55	0.711739	blue
20	YRSL/HOL	BovineHD2000006328	21125616	56	0.719878	blue
20	YRSL/HOL	BovineHD2000008449	28560055	54	0.705669	blue
20	YRSL/HOL	BovineHD2000008457	28596975	56	0.694107	blue
20	YRSL/HOL	BovineHD2000008462	28605570	56	0.694107	blue
20	YRSL/HOL	BovineHD2000008464	28620390	56	0.740727	blue
20	YRSL/HOL	BovineHD2000009480	33106351	56	0.710539	blue
20	YRSL/HOL	BovineHD2000009493	33134857	56	0.710539	blue
20	YRSL/HOL	BovineHD2000009495	33141907	56	0.710539	blue
20	YRSL/HOL	BovineHD2000009525	33237859	56	0.828878	blue
20	YRSL/HOL	BovineHD2000012098	42165895	56	0.738805	blue
20	YRSL/HOL	BovineHD2000012101	42169090	56	0.738805	blue
20	YRSL/HOL	BovineHD2000012103	42173022	56	0.738805	blue
20	YRSL/HOL	Hapmap35044-BES8_Contig309_741	42174731	56	0.738805	blue
20	YRSL/HOL	BovineHD2000012105	42176597	56	0.738805	blue
20	YRSL/HOL	BovineHD2000012106	42177387	56	0.738805	blue
20	YRSL/HOL	BovineHD2000012109	42182769	56	0.738805	blue
20	YRSL/HOL	BovineHD2000012113	42194095	56	0.738805	blue
20	YRSL/HOL	BovineHD2000012339	43154793	56	0.695068	blue
20	YRSL/HOL	BovineHD2000012340	43177310	56	0.695068	blue
20	YRSL/HOL	BovineHD2000021081	43228262	56	0.716864	blue
20	YRSL/HOL	BovineHD2000012515	43946259	56	0.720857	blue
20	YRSL/HOL	BovineHD2000012576	44186119	56	0.736146	blue
20	YRSL/HOL	BovineHD2000016626	59388879	56	0.695325	blue
20	YRSL/HOL	BovineHD2000016627	59391785	56	0.695325	blue
20	YRSL/HOL	BovineHD2000016630	59402434	56	0.727992	blue
20	YRSL/HOL	BovineHD2000016631	59403929	56	0.727992	blue
20	YRSL/HOL	BovineHD2000019723	67933093	56	0.86934	blue
20	YRSL/HOL	BovineHD2000019727	67946091	56	0.760475	blue
20	YRSL/HOL	BovineHD2000019728	67946746	56	0.803639	blue
22	YRSL/HOL	BovineHD2200007352	25088230	56	0.695068	blue
22	YRSL/HOL	BovineHD2200007491	25504743	56	0.724756	blue
22	YRSL/HOL	BovineHD2200007492	25507008	56	0.757813	blue
23	YRSL/HOL	BovineHD2300000492	2597524	56	0.743248	green
23	YRSL/HOL	BovineHD2300000494	2600433	56	0.743248	green
23	YRSL/HOL	BovineHD2300001261	5312643	56	0.712591	green
23	YRSL/HOL	BovineHD2300001262	5315683	56	0.712591	green
23	YRSL/HOL	BovineHD2300002058	8153106	56	0.71444	green
23	YRSL/HOL	BovineHD2300002064	8184759	56	0.713733	green
23	YRSL/HOL	BovineHD2300006004	22781511	56	0.740727	green
23	YRSL/HOL	BovineHD2300006006	22791267	56	0.719878	green
23	YRSL/HOL	BovineHD2300006007	22799489	56	0.719878	green
23	YRSL/HOL	BovineHD2300006442	24022187	56	0.73553	green
24	YRSL/HOL	BovineHD2400001462	5431168	55	0.71396	blue
24	YRSL/HOL	Hapmap59034-rs29025484	8265175	56	0.772612	blue
24	YRSL/HOL	BovineHD2400002747	9720752	56	0.747169	blue
24	YRSL/HOL	BovineHD2400002748	9721496	56	0.747169	blue
24	YRSL/HOL	BovineHD2400002749	9725467	56	0.747169	blue
24	YRSL/HOL	BovineHD2400002750	9726174	56	0.717449	blue
24	YRSL/HOL	BovineHD2400002751	9727193	56	0.747169	blue
24	YRSL/HOL	BovineHD2400002752	9729331	56	0.747169	blue
24	YRSL/HOL	BovineHD2400002753	9730946	56	0.717449	blue
24	YRSL/HOL	ARS-BFGL-NGS-1388	9732103	56	0.747169	blue
24	YRSL/HOL	BovineHD2400002754	9732921	56	0.747169	blue
24	YRSL/HOL	BovineHD2400002756	9738094	56	0.747169	blue
24	YRSL/HOL	BovineHD2400002757	9740339	56	0.747169	blue
24	YRSL/HOL	BovineHD2400002758	9742064	56	0.747169	blue
24	YRSL/HOL	BovineHD2400002759	9743084	56	0.747169	blue
24	YRSL/HOL	BovineHD2400003228	11485966	56	0.7143	blue
24	YRSL/HOL	BovineHD2400006704	24733380	56	0.709769	blue
24	YRSL/HOL	BovineHD2400008675	31892005	56	0.7432	blue
24	YRSL/HOL	BovineHD2400008681	31918220	56	0.786625	blue
25	YRSL/HOL	BovineHD2500000990	4403928	56	0.702812	green
25	YRSL/HOL	BovineHD4100017077	6332428	56	0.715583	green
25	YRSL/HOL	BovineHD2500001653	6540773	56	0.702812	green
25	YRSL/HOL	BovineHD2500004815	17073829	56	0.758381	green
25	YRSL/HOL	BovineHD2500009856	35764149	56	0.845331	green
26	YRSL/HOL	BovineHD2600000331	2219454	56	0.782254	blue
26	YRSL/HOL	BovineHD2600005477	21198238	56	0.702812	blue
26	YRSL/HOL	BovineHD2600005518	21344685	56	0.742621	blue
26	YRSL/HOL	BovineHD4100017756	21346613	56	0.865098	blue
26	YRSL/HOL	BovineHD2600015159	21618573	56	0.743456	blue
26	YRSL/HOL	BovineHD4100017760	21695244	56	0.754016	blue
26	YRSL/HOL	BovineHD4100017761	21741946	56	0.733903	blue
26	YRSL/HOL	BovineHD4100017762	21769579	56	0.801122	blue
26	YRSL/HOL	BovineHD2600005615	21775136	56	0.801122	blue
26	YRSL/HOL	BovineHD2600015162	21787462	56	0.801122	blue
26	YRSL/HOL	BovineHD2600005702	22157503	56	0.708918	blue
26	YRSL/HOL	BovineHD2600005705	22174772	56	0.7143	blue
26	YRSL/HOL	BovineHD2600005720	22288463	56	0.780519	blue
26	YRSL/HOL	Hapmap53405-rs29014382	22339074	56	0.694107	blue
26	YRSL/HOL	BovineHD4100017770	22357984	56	0.694107	blue
26	YRSL/HOL	ARS-BFGL-NGS-101647	22550366	56	0.737009	blue
26	YRSL/HOL	BovineHD2600005812	22717514	56	0.737009	blue
26	YRSL/HOL	BovineHD2600005817	22735776	56	0.737009	blue
26	YRSL/HOL	BovineHD2600005818	22744271	56	0.737009	blue
26	YRSL/HOL	BovineHD2600005820	22751645	56	0.737009	blue
26	YRSL/HOL	BovineHD2600005822	22763804	56	0.737009	blue
26	YRSL/HOL	BovineHD2600005826	22791121	56	0.737009	blue
26	YRSL/HOL	BovineHD2600005828	22804704	56	0.737009	blue
26	YRSL/HOL	BovineHD2600005832	22843822	56	0.737009	blue
26	YRSL/HOL	BovineHD2600005833	22854669	56	0.737009	blue
26	YRSL/HOL	BovineHD2600005838	22878309	56	0.737009	blue
26	YRSL/HOL	ARS-BFGL-NGS-11271	22913016	56	0.737009	blue
26	YRSL/HOL	BovineHD4100017871	32773024	56	0.698199	blue
26	YRSL/HOL	BovineHD2600009815	35883709	56	0.730271	blue
26	YRSL/HOL	BovineHD2600010550	38281822	55	0.724401	blue
26	YRSL/HOL	BovineHD2600010551	38285663	56	0.755563	blue
26	YRSL/HOL	BovineHD2600011146	40555518	56	0.698054	blue
26	YRSL/HOL	ARS-BFGL-NGS-32551	42274097	56	0.71835	blue
27	YRSL/HOL	BovineHD2700012718	43873735	56	0.804651	green
28	YRSL/HOL	BovineHD4100018575	23223000	56	0.721696	blue
28	YRSL/HOL	BovineHD2800008711	32857714	56	0.751021	blue
28	YRSL/HOL	BovineHD2800009441	34849836	56	0.712694	blue
28	YRSL/HOL	BovineHD2800010198	37215122	56	0.801793	blue
28	YRSL/HOL	BovineHD2800010233	37340644	56	0.804525	blue
28	YRSL/HOL	Hapmap43004-BTA-64153	37359315	56	0.744136	blue
28	YRSL/HOL	BovineHD2800010240	37368495	56	0.804525	blue
28	YRSL/HOL	BovineHD2800010242	37374200	55	0.800729	blue
28	YRSL/HOL	BovineHD2800010247	37394869	56	0.765639	blue
28	YRSL/HOL	BovineHD2800010276	37495784	56	0.733903	blue
28	YRSL/HOL	BovineHD2800010350	37697790	56	0.717734	blue
28	YRSL/HOL	BovineHD4100018678	37968793	56	0.697056	blue
29	YRSL/HOL	BovineHD2900004985	16717121	56	0.906994	green
29	YRSL/HOL	BovineHD2900005678	19700519	56	0.734518	green
29	YRSL/HOL	BovineHD2900005689	19723934	56	0.734518	green
29	YRSL/HOL	BovineHD2900005712	19780921	56	0.778414	green
29	YRSL/HOL	BovineHD2900005713	19782289	56	0.778414	green
29	YRSL/HOL	BovineHD2900005714	19788087	56	0.778414	green
29	YRSL/HOL	BovineHD2900005715	19793238	56	0.778414	green
29	YRSL/HOL	BovineHD2900005716	19794473	56	0.778414	green
29	YRSL/HOL	BovineHD2900007402	25426224	56	0.84457	green
29	YRSL/HOL	BovineHD2900007403	25427240	56	0.800327	green
29	YRSL/HOL	BovineHD2900007406	25431336	56	0.779415	green
29	YRSL/HOL	BovineHD2900007408	25436919	56	0.779415	green
29	YRSL/HOL	BovineHD2900007409	25440133	56	0.779415	green
29	YRSL/HOL	BovineHD2900007410	25442380	56	0.779415	green
29	YRSL/HOL	BovineHD2900007411	25443366	56	0.779415	green
29	YRSL/HOL	BovineHD2900007412	25446691	56	0.779415	green
29	YRSL/HOL	BovineHD2900007413	25447790	56	0.779415	green
29	YRSL/HOL	BovineHD2900007415	25457206	56	0.779415	green
29	YRSL/HOL	BovineHD2900007416	25457903	56	0.779415	green
29	YRSL/HOL	BovineHD2900007661	26246116	56	0.763143	green

## Sheet: KHLM_HOL
CHR		SNP	POS	NMISS	FST	col
1	KHLM/HOL	BovineHD0100001701	5226641	50	0.656532	blue
1	KHLM/HOL	BovineHD0100005200	17180161	50	0.655405	blue
1	KHLM/HOL	BovineHD0100008810	29832410	50	0.650913	blue
1	KHLM/HOL	BovineHD0100021567	75170002	50	0.625046	blue
1	KHLM/HOL	BovineHD0100022012	76453530	46	0.630481	blue
1	KHLM/HOL	BovineHD0100022633	78628740	50	0.700534	blue
1	KHLM/HOL	BovineHD0100022638	78653598	50	0.700534	blue
1	KHLM/HOL	BovineHD0100022639	78655483	50	0.700534	blue
1	KHLM/HOL	BovineHD0100022673	78751513	50	0.652404	blue
1	KHLM/HOL	Hapmap26500-BTA-37512	78763254	50	0.707336	blue
1	KHLM/HOL	BovineHD0100022679	78779035	50	0.753863	blue
1	KHLM/HOL	BovineHD0100022683	78795152	50	0.656532	blue
1	KHLM/HOL	BovineHD0100024108	84208124	49	0.697878	blue
1	KHLM/HOL	BovineHD0100024110	84210269	50	0.704231	blue
1	KHLM/HOL	BovineHD0100024111	84210820	50	0.67805	blue
1	KHLM/HOL	BovineHD0100024115	84215114	50	0.67805	blue
1	KHLM/HOL	BovineHD0100024116	84215875	50	0.704231	blue
1	KHLM/HOL	BovineHD0100024118	84217686	50	0.704231	blue
1	KHLM/HOL	BovineHD0100024119	84219110	50	0.704231	blue
1	KHLM/HOL	BovineHD0100024120	84220104	50	0.704231	blue
1	KHLM/HOL	BTB-01915967	84227252	50	0.704231	blue
1	KHLM/HOL	BovineHD0100024123	84228308	49	0.69707	blue
1	KHLM/HOL	BovineHD0100024124	84229985	50	0.704231	blue
1	KHLM/HOL	BovineHD0100033601	118999797	50	0.624635	blue
1	KHLM/HOL	BovineHD0100040761	142152717	50	0.618778	blue
1	KHLM/HOL	BovineHD0100045982	157254011	49	0.665111	blue
1	KHLM/HOL	BovineHD0100045984	157255292	50	0.634115	blue
2	KHLM/HOL	BovineHD0200017720	61675983	50	0.678946	red
2	KHLM/HOL	BovineHD0200017721	61677178	50	0.766286	red
2	KHLM/HOL	BovineHD0200017772	61805119	50	0.630848	red
2	KHLM/HOL	BovineHD0200017776	61811376	50	0.761875	red
2	KHLM/HOL	BovineHD0200017778	61820350	50	0.761875	red
2	KHLM/HOL	ARS-BFGL-NGS-103465	61822538	50	0.696744	red
2	KHLM/HOL	BovineHD0200017779	61825876	50	0.696744	red
2	KHLM/HOL	BovineHD0200017780	61826476	50	0.696744	red
2	KHLM/HOL	BovineHD0200017781	61827095	50	0.696744	red
2	KHLM/HOL	BovineHD0200017782	61827659	50	0.696744	red
2	KHLM/HOL	BovineHD0200017784	61833417	50	0.696744	red
2	KHLM/HOL	BovineHD4100001262	61837631	50	0.678131	red
2	KHLM/HOL	BovineHD0200017785	61840389	50	0.653153	red
2	KHLM/HOL	BovineHD0200017786	61843959	50	0.696744	red
2	KHLM/HOL	BovineHD0200017788	61849445	49	0.688755	red
2	KHLM/HOL	BovineHD0200018819	65099139	50	0.635765	red
2	KHLM/HOL	BovineHD0200018820	65100425	50	0.635765	red
2	KHLM/HOL	BovineHD0200018822	65105833	50	0.635765	red
2	KHLM/HOL	BovineHD0200021543	75110073	49	0.693752	red
2	KHLM/HOL	BovineHD0200021544	75112857	50	0.700534	red
2	KHLM/HOL	BovineHD0200022703	79041282	50	0.626917	red
2	KHLM/HOL	BovineHD0200027554	95896086	49	0.694801	red
2	KHLM/HOL	BovineHD0200028915	100728233	50	0.627976	red
2	KHLM/HOL	BovineHD0200028917	100739651	50	0.627976	red
2	KHLM/HOL	BovineHD0200028919	100745805	50	0.627976	red
2	KHLM/HOL	BovineHD0200033504	116325646	50	0.672794	red
2	KHLM/HOL	BovineHD0200037641	129497391	50	0.629121	red
2	KHLM/HOL	BovineHD0200037642	129500957	50	0.629121	red
2	KHLM/HOL	BovineHD0200037643	129502726	50	0.629121	red
2	KHLM/HOL	BovineHD0200037644	129506137	50	0.629121	red
2	KHLM/HOL	BovineHD0200037646	129508162	50	0.629121	red
2	KHLM/HOL	BovineHD0200037647	129509482	50	0.629121	red
2	KHLM/HOL	BovineHD0200037648	129511590	50	0.629121	red
2	KHLM/HOL	BovineHD0200037649	129512728	50	0.629121	red
2	KHLM/HOL	BovineHD0200037659	129562716	50	0.730567	red
2	KHLM/HOL	BovineHD0200037660	129563753	50	0.730567	red
2	KHLM/HOL	BovineHD0200037663	129569354	50	0.730567	red
2	KHLM/HOL	BovineHD0200037664	129575764	50	0.730567	red
2	KHLM/HOL	BovineHD0200037665	129577699	50	0.730567	red
2	KHLM/HOL	BovineHD0200037666	129578899	47	0.739432	red
2	KHLM/HOL	BovineHD0200037667	129584442	50	0.730567	red
2	KHLM/HOL	BovineHD0200037668	129585363	50	0.730567	red
2	KHLM/HOL	BovineHD0200037669	129591497	50	0.730567	red
2	KHLM/HOL	BovineHD0200037671	129597772	50	0.730567	red
2	KHLM/HOL	BovineHD0200038134	131126640	50	0.655303	red
2	KHLM/HOL	BovineHD0200038135	131129836	50	0.655303	red
3	KHLM/HOL	BovineHD0300017710	58912462	50	0.632827	blue
3	KHLM/HOL	BovineHD0300018947	63282009	50	0.634115	blue
3	KHLM/HOL	BovineHD0300029462	102878012	50	0.736899	blue
3	KHLM/HOL	BovineHD0300029464	102891059	49	0.618043	blue
3	KHLM/HOL	BovineHD0300029470	102912592	50	0.671661	blue
3	KHLM/HOL	BovineHD0300029471	102916694	50	0.736899	blue
3	KHLM/HOL	BovineHD0300029472	102919255	50	0.736899	blue
4	KHLM/HOL	BovineHD0400001484	5200804	50	0.62154	red
4	KHLM/HOL	BovineHD0400001485	5203670	50	0.62154	red
4	KHLM/HOL	BovineHD0400001486	5206300	50	0.62154	red
4	KHLM/HOL	BovineHD0400006665	22593104	50	0.653525	red
4	KHLM/HOL	BovineHD0400006666	22594173	50	0.702689	red
4	KHLM/HOL	BovineHD0400006667	22595196	50	0.680335	red
4	KHLM/HOL	BovineHD0400013748	49807396	50	0.624635	red
4	KHLM/HOL	BovineHD0400014072	50854907	50	0.676194	red
4	KHLM/HOL	BovineHD0400014073	50856093	50	0.676194	red
4	KHLM/HOL	BovineHD0400014075	50859486	50	0.618778	red
4	KHLM/HOL	ARS-BFGL-NGS-115377	60781458	50	0.62154	red
4	KHLM/HOL	BovineHD0400016568	60811477	50	0.62154	red
4	KHLM/HOL	BovineHD0400016569	60812013	50	0.62154	red
4	KHLM/HOL	BovineHD0400016924	61769841	50	0.65404	red
4	KHLM/HOL	BovineHD0400017354	63383391	50	0.688505	red
4	KHLM/HOL	BovineHD0400022444	81216428	47	0.628922	red
4	KHLM/HOL	BovineHD0400022512	81601028	50	0.654279	red
4	KHLM/HOL	BovineHD0400027613	98556373	50	0.624635	red
5	KHLM/HOL	BovineHD0500002250	7927877	50	0.672817	blue
5	KHLM/HOL	BovineHD0500002458	8699243	50	0.628411	blue
5	KHLM/HOL	BovineHD0500013944	48303561	50	0.651196	blue
5	KHLM/HOL	BovineHD0500013945	48306738	50	0.651196	blue
5	KHLM/HOL	BovineHD0500013946	48307828	50	0.651196	blue
5	KHLM/HOL	BovineHD0500013947	48314411	50	0.651196	blue
5	KHLM/HOL	BovineHD0500020974	73739310	50	0.630848	blue
5	KHLM/HOL	BovineHD0500022545	79626409	50	0.809414	blue
5	KHLM/HOL	BovineHD0500022548	79632090	50	0.745274	blue
5	KHLM/HOL	BovineHD0500022551	79641793	50	0.805502	blue
5	KHLM/HOL	Hapmap60039-rs29012617	79722978	50	0.630848	blue
5	KHLM/HOL	BovineHD0500022647	79941263	50	0.745274	blue
5	KHLM/HOL	BovineHD0500022648	79943653	50	0.809414	blue
5	KHLM/HOL	BovineHD0500022652	79950141	50	0.809414	blue
5	KHLM/HOL	ARS-BFGL-NGS-78714	112912918	50	0.700534	blue
5	KHLM/HOL	BovineHD0500032605	112943098	50	0.652382	blue
5	KHLM/HOL	ARS-BFGL-NGS-80020	112945811	50	0.700534	blue
5	KHLM/HOL	BovineHD0500032606	112947372	50	0.700534	blue
5	KHLM/HOL	BovineHD0500033682	116183550	49	0.646034	blue
5	KHLM/HOL	BovineHD0500033686	116194236	50	0.626917	blue
5	KHLM/HOL	BovineHD0500033687	116199102	50	0.626917	blue
5	KHLM/HOL	BovineHD0500033688	116200538	50	0.626917	blue
5	KHLM/HOL	BovineHD0500033690	116202417	50	0.626917	blue
5	KHLM/HOL	BovineHD0500033691	116203102	50	0.626917	blue
5	KHLM/HOL	BovineHD0500033692	116204843	50	0.626917	blue
5	KHLM/HOL	BovineHD0500033694	116217774	50	0.652032	blue
5	KHLM/HOL	BovineHD0500033696	116225808	50	0.652032	blue
5	KHLM/HOL	BovineHD0500033700	116230494	50	0.652032	blue
5	KHLM/HOL	BovineHD0500034952	119644701	50	0.63151	blue
5	KHLM/HOL	BovineHD0500035350	121060178	50	0.752825	blue
6	KHLM/HOL	BovineHD0600002410	10182993	50	0.660405	red
6	KHLM/HOL	BovineHD0600002415	10193905	50	0.660405	red
6	KHLM/HOL	ARS-BFGL-NGS-118585	11816127	50	0.635765	red
6	KHLM/HOL	BovineHD0600002896	11847535	50	0.635765	red
6	KHLM/HOL	BovineHD0600002901	11853933	50	0.635765	red
6	KHLM/HOL	BovineHD0600003472	13396067	50	0.650161	red
6	KHLM/HOL	BovineHD0600003930	14614158	50	0.67805	red
6	KHLM/HOL	BovineHD0600003972	14710253	50	0.621328	red
6	KHLM/HOL	BovineHD0600004320	15964498	50	0.629121	red
6	KHLM/HOL	BovineHD0600004321	15965405	50	0.653525	red
6	KHLM/HOL	BovineHD0600004322	15966091	50	0.629121	red
6	KHLM/HOL	BovineHD0600004324	15968033	50	0.629121	red
6	KHLM/HOL	BovineHD0600004325	15970731	50	0.629121	red
6	KHLM/HOL	BovineHD0600004326	15975080	50	0.728215	red
6	KHLM/HOL	BovineHD0600004822	17556954	50	0.652032	red
6	KHLM/HOL	BovineHD0600004824	17558814	50	0.652032	red
6	KHLM/HOL	BovineHD0600004825	17559742	50	0.652032	red
6	KHLM/HOL	BovineHD0600008186	29357219	50	0.615165	red
6	KHLM/HOL	BovineHD0600008209	29458069	50	0.626917	red
6	KHLM/HOL	BovineHD0600008826	31512605	50	0.680335	red
6	KHLM/HOL	BovineHD4100005608	112521662	50	0.67402	red
6	KHLM/HOL	BovineHD0600031853	112524132	50	0.67402	red
6	KHLM/HOL	BovineHD0600031854	112528536	50	0.67402	red
6	KHLM/HOL	BovineHD0600031856	112530614	50	0.67402	red
6	KHLM/HOL	BovineHD0600031857	112531334	50	0.67402	red
7	KHLM/HOL	BovineHD0700002021	7939042	50	0.652032	blue
7	KHLM/HOL	ARS-BFGL-NGS-55096	24735381	50	0.626917	blue
7	KHLM/HOL	BovineHD0700006796	24736111	50	0.626917	blue
7	KHLM/HOL	BovineHD0700008334	29613590	50	0.630525	blue
7	KHLM/HOL	BovineHD0700011350	39123656	50	0.658823	blue
7	KHLM/HOL	BovineHD0700011385	39269153	50	0.67805	blue
7	KHLM/HOL	BovineHD0700011386	39270148	50	0.67805	blue
7	KHLM/HOL	BovineHD0700011387	39270630	50	0.67805	blue
7	KHLM/HOL	BovineHD4100006139	64792083	50	0.67805	blue
7	KHLM/HOL	BovineHD0700021743	73888184	50	0.635765	blue
7	KHLM/HOL	BovineHD4100006206	73889557	50	0.635765	blue
7	KHLM/HOL	BovineHD0700021744	73892667	50	0.635765	blue
7	KHLM/HOL	BovineHD0700022536	76810185	50	0.650253	blue
7	KHLM/HOL	BovineHD0700022537	76811835	50	0.650253	blue
7	KHLM/HOL	BovineHD0700031270	107177076	50	0.624635	blue
7	KHLM/HOL	BovineHD0700031273	107186777	50	0.759777	blue
7	KHLM/HOL	BovineHD0700031276	107194916	50	0.759777	blue
7	KHLM/HOL	BovineHD0700031277	107196953	50	0.759777	blue
7	KHLM/HOL	BovineHD0700031279	107209769	49	0.783445	blue
7	KHLM/HOL	BovineHD0700031281	107212124	50	0.759777	blue
7	KHLM/HOL	BovineHD0700031282	107215292	50	0.759777	blue
7	KHLM/HOL	BovineHD0700031284	107218146	50	0.759777	blue
7	KHLM/HOL	Hapmap53962-rs29017056	110397885	50	0.707336	blue
7	KHLM/HOL	BovineHD0700032191	110411058	50	0.652032	blue
7	KHLM/HOL	BovineHD0700032192	110411696	50	0.652032	blue
7	KHLM/HOL	Hapmap3177-BTA-16454	110422232	50	0.707336	blue
7	KHLM/HOL	BovineHD0700032195	110428073	50	0.707336	blue
7	KHLM/HOL	BovineHD0700032196	110431536	50	0.707336	blue
7	KHLM/HOL	BovineHD0700032197	110434016	50	0.707336	blue
7	KHLM/HOL	BovineHD0700032198	110437097	50	0.707336	blue
7	KHLM/HOL	BovineHD0700032199	110442540	50	0.707336	blue
7	KHLM/HOL	BovineHD0700032202	110454449	50	0.707336	blue
7	KHLM/HOL	BovineHD4100006425	110461268	48	0.719024	blue
7	KHLM/HOL	BovineHD0700032210	110481404	50	0.730567	blue
8	KHLM/HOL	BovineHD0800004399	13884690	47	0.783515	red
8	KHLM/HOL	BovineHD0800016806	55747574	50	0.63151	red
8	KHLM/HOL	BovineHD0800016807	55749832	50	0.63151	red
8	KHLM/HOL	BovineHD0800016808	55753835	50	0.63151	red
8	KHLM/HOL	BovineHD0800016809	55758469	50	0.63151	red
8	KHLM/HOL	BovineHD0800016810	55764007	50	0.63151	red
8	KHLM/HOL	BovineHD0800016814	55785729	50	0.63151	red
8	KHLM/HOL	BovineHD0800016816	55794283	50	0.63151	red
8	KHLM/HOL	BovineHD0800016819	55809491	50	0.63151	red
8	KHLM/HOL	ARS-BFGL-NGS-74002	55813012	50	0.63151	red
8	KHLM/HOL	BovineHD0800016824	55824957	50	0.63151	red
8	KHLM/HOL	BovineHD0800016825	55829756	50	0.63151	red
8	KHLM/HOL	BovineHD0800016826	55831317	50	0.63151	red
8	KHLM/HOL	BovineHD0800016827	55833315	50	0.63151	red
8	KHLM/HOL	BovineHD0800016828	55835323	50	0.63151	red
8	KHLM/HOL	BovineHD0800016829	55840294	50	0.63151	red
8	KHLM/HOL	BovineHD0800016830	55840852	50	0.63151	red
8	KHLM/HOL	BovineHD0800016831	55844458	50	0.63151	red
8	KHLM/HOL	BovineHD0800016833	55848897	50	0.63151	red
8	KHLM/HOL	BovineHD0800016834	55850924	50	0.63151	red
8	KHLM/HOL	BovineHD0800016835	55851687	50	0.63151	red
8	KHLM/HOL	BovineHD0800016836	55855124	50	0.63151	red
8	KHLM/HOL	BovineHD0800016837	55857017	50	0.63151	red
8	KHLM/HOL	BovineHD0800016839	55861455	50	0.63151	red
8	KHLM/HOL	BovineHD0800016840	55862937	50	0.63151	red
8	KHLM/HOL	BovineHD0800016842	55870989	50	0.63151	red
8	KHLM/HOL	BovineHD0800016843	55873136	50	0.63151	red
8	KHLM/HOL	BovineHD0800016845	55875590	50	0.63151	red
8	KHLM/HOL	BovineHD0800016846	55878395	50	0.63151	red
8	KHLM/HOL	BovineHD0800016851	55890225	50	0.63151	red
8	KHLM/HOL	BovineHD0800016853	55892035	50	0.63151	red
8	KHLM/HOL	BovineHD0800016854	55895904	50	0.63151	red
8	KHLM/HOL	BovineHD0800016855	55904138	50	0.63151	red
8	KHLM/HOL	BovineHD0800016858	55913730	50	0.63151	red
8	KHLM/HOL	BovineHD0800016863	55925775	50	0.63151	red
8	KHLM/HOL	BTA-119741-no-rs	55927704	50	0.617503	red
8	KHLM/HOL	BovineHD0800022407	74879843	50	0.626832	red
8	KHLM/HOL	BovineHD0800022414	74897926	50	0.626832	red
8	KHLM/HOL	ARS-BFGL-NGS-119329	98811029	50	0.653569	red
8	KHLM/HOL	BovineHD0800029189	98814113	50	0.653569	red
8	KHLM/HOL	BovineHD0800032333	107803876	50	0.715278	red
8	KHLM/HOL	Hapmap40677-BTA-121871	107821440	50	0.715278	red
8	KHLM/HOL	BovineHD4100007133	107830220	50	0.675245	red
8	KHLM/HOL	BovineHD0800032611	108542137	50	0.673973	red
8	KHLM/HOL	BovineHD0800032612	108544949	49	0.68756	red
8	KHLM/HOL	BovineHD0800032613	108548176	50	0.673973	red
8	KHLM/HOL	BovineHD0800032614	108550016	50	0.673973	red
8	KHLM/HOL	BovineHD0800032615	108553345	50	0.673973	red
8	KHLM/HOL	ARS-BFGL-NGS-69187	108556349	49	0.668354	red
8	KHLM/HOL	BovineHD0800032616	108557371	50	0.673973	red
8	KHLM/HOL	BovineHD0800032617	108558241	50	0.673973	red
8	KHLM/HOL	BovineHD0800032618	108562443	49	0.665212	red
8	KHLM/HOL	BovineHD0800032619	108564044	50	0.673973	red
8	KHLM/HOL	BovineHD0800032626	108583789	50	0.673973	red
8	KHLM/HOL	BovineHD0800032911	109403938	50	0.802253	red
8	KHLM/HOL	BovineHD0800032912	109405122	50	0.802253	red
8	KHLM/HOL	BovineHD0800032917	109416131	50	0.704231	red
8	KHLM/HOL	BovineHD0800032918	109417849	50	0.704231	red
8	KHLM/HOL	BovineHD0800032994	109639442	50	0.627976	red
9	KHLM/HOL	BovineHD0900001120	5375131	50	0.63151	blue
9	KHLM/HOL	BovineHD0900013341	48455890	50	0.625776	blue
9	KHLM/HOL	BovineHD0900013368	48524084	49	0.668051	blue
9	KHLM/HOL	BovineHD0900013369	48526536	50	0.66109	blue
9	KHLM/HOL	BovineHD0900013371	48531748	50	0.632827	blue
9	KHLM/HOL	BovineHD0900013736	49836278	46	0.638892	blue
9	KHLM/HOL	BovineHD0900020379	73394058	50	0.643795	blue
9	KHLM/HOL	BovineHD0900021333	76567720	50	0.63151	blue
9	KHLM/HOL	BovineHD0900021787	78126727	50	0.617503	blue
10	KHLM/HOL	BovineHD1000001981	6335470	50	0.625776	red
10	KHLM/HOL	BovineHD1000006691	20564657	50	0.676194	red
10	KHLM/HOL	BovineHD1000006693	20572270	50	0.676194	red
10	KHLM/HOL	BovineHD1000006694	20576797	50	0.676194	red
10	KHLM/HOL	BovineHD1000007340	22499625	50	0.666118	red
10	KHLM/HOL	BovineHD1000007470	22890003	50	0.666118	red
10	KHLM/HOL	BovineHD1000007480	22900753	50	0.666118	red
10	KHLM/HOL	BovineHD1000007482	22902650	50	0.65404	red
10	KHLM/HOL	BovineHD1000007483	22903774	50	0.666118	red
10	KHLM/HOL	BovineHD1000007484	22904597	50	0.666118	red
10	KHLM/HOL	BovineHD1000007485	22905947	50	0.65404	red
10	KHLM/HOL	BovineHD1000007490	22912474	50	0.65404	red
10	KHLM/HOL	BovineHD1000007491	22913370	50	0.65404	red
10	KHLM/HOL	BovineHD1000007521	22952910	50	0.666118	red
10	KHLM/HOL	BovineHD1000011661	37657513	50	0.677292	red
10	KHLM/HOL	BovineHD1000014332	47649872	50	0.627976	red
10	KHLM/HOL	BovineHD1000015552	51953673	50	0.717309	red
10	KHLM/HOL	BovineHD1000015745	52704057	50	0.617503	red
10	KHLM/HOL	BovineHD1000015750	52729715	50	0.70877	red
10	KHLM/HOL	BovineHD1000017211	58278310	50	0.666118	red
10	KHLM/HOL	BovineHD4100008185	60587923	50	0.660405	red
10	KHLM/HOL	BovineHD1000022986	80668529	50	0.630525	red
10	KHLM/HOL	BovineHD1000022988	80677702	50	0.630525	red
10	KHLM/HOL	BovineHD1000023721	83257815	50	0.631676	red
10	KHLM/HOL	BovineHD1000028815	99592119	50	0.623906	red
10	KHLM/HOL	BovineHD1000028819	99611771	50	0.683067	red
11	KHLM/HOL	BovineHD1100002184	5946084	49	0.631193	blue
11	KHLM/HOL	BovineHD1100002629	7045279	50	0.631676	blue
11	KHLM/HOL	ARS-BFGL-NGS-100141	7047686	50	0.631676	blue
11	KHLM/HOL	BovineHD1100002634	7061654	50	0.631676	blue
11	KHLM/HOL	BovineHD1100005478	17793624	50	0.683067	blue
11	KHLM/HOL	BovineHD1100005481	17797356	50	0.683067	blue
11	KHLM/HOL	BovineHD1100005483	17800026	50	0.683067	blue
11	KHLM/HOL	ARS-BFGL-NGS-95690	17801204	50	0.683067	blue
11	KHLM/HOL	BovineHD1100005484	17802367	50	0.659956	blue
11	KHLM/HOL	BovineHD1100005891	19248362	50	0.676951	blue
11	KHLM/HOL	BovineHD1100006925	22795311	50	0.667261	blue
11	KHLM/HOL	BovineHD1100025047	87179696	50	0.672817	blue
11	KHLM/HOL	BovineHD1100025049	87184974	50	0.672817	blue
12	KHLM/HOL	BovineHD1200001254	4100293	50	0.640279	red
12	KHLM/HOL	BovineHD1200001255	4102247	50	0.640279	red
12	KHLM/HOL	BovineHD1200013000	47324483	50	0.643795	red
12	KHLM/HOL	BovineHD1200013009	47340567	50	0.643795	red
12	KHLM/HOL	BovineHD1200018160	66570852	50	0.726521	red
12	KHLM/HOL	BovineHD1200018162	66577832	50	0.642043	red
12	KHLM/HOL	BovineHD1200022297	78336503	50	0.655405	red
12	KHLM/HOL	BovineHD1200022896	80040843	50	0.628411	red
12	KHLM/HOL	BovineHD1200022897	80041837	50	0.628411	red
13	KHLM/HOL	BovineHD1300001148	4390828	50	0.629121	blue
13	KHLM/HOL	BovineHD1300001357	5177164	50	0.652032	blue
13	KHLM/HOL	BovineHD1300001428	5674672	50	0.659956	blue
13	KHLM/HOL	BovineHD1300001807	6980365	50	0.671661	blue
13	KHLM/HOL	BovineHD1300001808	6983209	50	0.671661	blue
13	KHLM/HOL	BovineHD1300002113	7979780	50	0.652778	blue
13	KHLM/HOL	BovineHD1300002711	10068085	50	0.653525	blue
13	KHLM/HOL	BovineHD1300013057	44822465	50	0.694048	blue
13	KHLM/HOL	BovineHD1300013064	44842040	50	0.673973	blue
13	KHLM/HOL	ARS-BFGL-NGS-85920	44847602	50	0.62963	blue
13	KHLM/HOL	BovineHD1300013066	44854912	50	0.652382	blue
13	KHLM/HOL	BovineHD1300021453	74319182	50	0.674754	blue
14	KHLM/HOL	UA-IFASA-8135	28575850	50	0.630848	red
14	KHLM/HOL	BovineHD1400008289	28671618	50	0.662813	red
14	KHLM/HOL	BovineHD1400008290	28672614	50	0.662813	red
14	KHLM/HOL	BovineHD1400008291	28673837	50	0.662813	red
14	KHLM/HOL	BovineHD1400008294	28685683	50	0.662813	red
14	KHLM/HOL	BovineHD1400008836	30579283	50	0.68129	red
14	KHLM/HOL	BovineHD1400024175	79611645	50	0.707336	red
15	KHLM/HOL	BovineHD1500004074	16134555	50	0.716209	blue
15	KHLM/HOL	BovineHD1500004079	16141696	49	0.649943	blue
15	KHLM/HOL	BovineHD1500023825	81811276	50	0.69449	blue
15	KHLM/HOL	Hapmap58582-ss46526544	81818289	50	0.642623	blue
15	KHLM/HOL	BovineHD1500023833	81851257	50	0.642623	blue
15	KHLM/HOL	BovineHD1500023835	81857162	50	0.642623	blue
16	KHLM/HOL	BovineHD4100012265	758033	50	0.68129	red
16	KHLM/HOL	BovineHD1600000167	760928	50	0.68129	red
16	KHLM/HOL	BovineHD1600000168	761768	50	0.68129	red
16	KHLM/HOL	BovineHD1600001304	4561765	50	0.62154	red
16	KHLM/HOL	BovineHD1600001307	4569808	50	0.683067	red
16	KHLM/HOL	BovineHD1600001308	4571480	50	0.683067	red
16	KHLM/HOL	BovineHD1600001309	4574211	50	0.683067	red
16	KHLM/HOL	BovineHD1600001378	4750089	50	0.675853	red
16	KHLM/HOL	BovineHD1600004890	18050428	49	0.783062	red
16	KHLM/HOL	BovineHD1600005942	21252491	50	0.649794	red
16	KHLM/HOL	ARS-BFGL-NGS-93130	21253270	50	0.649794	red
16	KHLM/HOL	BovineHD1600013637	49081097	50	0.678131	red
16	KHLM/HOL	BovineHD1600013657	49118529	50	0.666118	red
16	KHLM/HOL	BovineHD1600013658	49119317	50	0.666118	red
16	KHLM/HOL	BovineHD1600015166	54513277	50	0.660405	red
16	KHLM/HOL	BovineHD1600015213	54692806	50	0.658823	red
16	KHLM/HOL	BovineHD1600017977	64003401	50	0.67805	red
16	KHLM/HOL	BovineHD1600019280	68113026	50	0.703152	red
16	KHLM/HOL	BovineHD1600019282	68118805	50	0.703152	red
16	KHLM/HOL	BovineHD1600019284	68121744	50	0.703152	red
16	KHLM/HOL	BovineHD1600020059	70608687	50	0.636925	red
16	KHLM/HOL	ARS-BFGL-NGS-69979	70621699	50	0.787331	red
16	KHLM/HOL	BovineHD1600020062	70622226	50	0.787331	red
16	KHLM/HOL	BovineHD1600020063	70622899	50	0.787331	red
16	KHLM/HOL	BovineHD1600020064	70627442	50	0.656532	red
16	KHLM/HOL	BovineHD1600020066	70635638	50	0.656532	red
16	KHLM/HOL	BovineHD1600020069	70649552	49	0.672443	red
16	KHLM/HOL	BovineHD1600020083	70709455	50	0.631676	red
16	KHLM/HOL	BovineHD1600020086	70722596	50	0.643282	red
16	KHLM/HOL	BovineHD1600020534	72270019	50	0.683633	red
17	KHLM/HOL	BovineHD1700000905	3828700	50	0.631676	blue
17	KHLM/HOL	BovineHD1700001937	6739986	50	0.662813	blue
17	KHLM/HOL	BovineHD1700010344	37951640	50	0.652382	blue
17	KHLM/HOL	BovineHD1700010941	40088514	50	0.661609	blue
17	KHLM/HOL	BovineHD1700010943	40091200	50	0.661609	blue
17	KHLM/HOL	BovineHD1700010945	40099224	50	0.661609	blue
17	KHLM/HOL	BovineHD1700010946	40100690	50	0.661609	blue
17	KHLM/HOL	BovineHD1700010957	40122540	50	0.661609	blue
17	KHLM/HOL	BovineHD1700021588	73866352	50	0.651283	blue
18	KHLM/HOL	BovineHD1800000111	880518	50	0.660405	red
18	KHLM/HOL	BovineHD1800003031	8795982	50	0.625046	red
18	KHLM/HOL	BovineHD1800004138	12063926	50	0.687388	red
18	KHLM/HOL	BovineHD1800007399	23974611	50	0.755482	red
18	KHLM/HOL	BovineHD1800008356	26952778	46	0.644168	red
18	KHLM/HOL	BovineHD1800011539	38914414	50	0.642043	red
19	KHLM/HOL	BovineHD1900000708	3023888	48	0.618654	blue
19	KHLM/HOL	ARS-BFGL-NGS-117502	17416775	50	0.729506	blue
19	KHLM/HOL	BovineHD1900006737	23385321	50	0.636925	blue
19	KHLM/HOL	BovineHD1900006814	23527530	50	0.67402	blue
19	KHLM/HOL	BovineHD1900006911	23863229	50	0.619137	blue
19	KHLM/HOL	BovineHD1900006912	23868927	50	0.619137	blue
19	KHLM/HOL	BovineHD1900008512	28933235	50	0.632812	blue
19	KHLM/HOL	BovineHD1900009602	32593148	50	0.65404	blue
19	KHLM/HOL	BovineHD1900009603	32594233	50	0.630525	blue
19	KHLM/HOL	BovineHD1900013459	48429927	50	0.636925	blue
19	KHLM/HOL	BovineHD1900013516	48642917	50	0.824109	blue
19	KHLM/HOL	BovineHD1900013518	48655227	50	0.67805	blue
19	KHLM/HOL	BovineHD1900017280	60369264	50	0.635765	blue
19	KHLM/HOL	BovineHD1900018434	63673271	50	0.661609	blue
20	KHLM/HOL	BovineHD2000002669	8325445	50	0.658823	red
20	KHLM/HOL	ARS-BFGL-NGS-44829	8327825	50	0.658823	red
20	KHLM/HOL	BovineHD2000002671	8328859	50	0.658823	red
20	KHLM/HOL	BovineHD2000002672	8329585	50	0.658823	red
20	KHLM/HOL	BovineHD2000002673	8330227	50	0.658823	red
20	KHLM/HOL	BovineHD2000002677	8333996	50	0.635765	red
20	KHLM/HOL	BovineHD2000002678	8335134	50	0.635765	red
20	KHLM/HOL	BovineHD2000002679	8336406	50	0.635765	red
20	KHLM/HOL	BovineHD2000005911	19712290	50	0.632066	red
20	KHLM/HOL	BovineHD2000006327	21121439	50	0.643282	red
20	KHLM/HOL	BovineHD2000006328	21125616	50	0.718409	red
20	KHLM/HOL	BovineHD2000006881	22797081	50	0.656566	red
20	KHLM/HOL	BovineHD2000007971	26815990	48	0.684964	red
20	KHLM/HOL	BovineHD2000007995	26960799	48	0.636867	red
20	KHLM/HOL	BovineHD2000008000	26990879	50	0.625776	red
20	KHLM/HOL	BovineHD2000008004	27004019	49	0.620077	red
20	KHLM/HOL	BovineHD2000008010	27020501	50	0.625776	red
20	KHLM/HOL	BovineHD2000008020	27051502	50	0.625776	red
20	KHLM/HOL	BovineHD2000008026	27059605	50	0.627976	red
20	KHLM/HOL	BovineHD2000008027	27060453	47	0.632784	red
20	KHLM/HOL	BovineHD2000009027	31261290	50	0.733108	red
20	KHLM/HOL	BovineHD2000009313	32433005	50	0.639566	red
20	KHLM/HOL	BovineHD2000010170	35597119	50	0.649794	red
20	KHLM/HOL	BovineHD2000010189	35665709	50	0.620053	red
20	KHLM/HOL	BovineHD2000010192	35669923	50	0.683633	red
20	KHLM/HOL	BovineHD2000010194	35676040	50	0.683633	red
20	KHLM/HOL	BovineHD2000010195	35678985	50	0.683633	red
20	KHLM/HOL	BovineHD2000010197	35693864	50	0.620053	red
20	KHLM/HOL	BovineHD2000010198	35694979	50	0.620053	red
20	KHLM/HOL	BovineHD2000010201	35715678	50	0.632827	red
20	KHLM/HOL	BovineHD2000010202	35719271	50	0.632827	red
20	KHLM/HOL	BovineHD2000010210	35750481	50	0.642043	red
20	KHLM/HOL	BovineHD2000010211	35751456	50	0.642043	red
20	KHLM/HOL	BovineHD2000010214	35756979	50	0.642043	red
20	KHLM/HOL	BovineHD2000010215	35758447	50	0.621328	red
20	KHLM/HOL	BovineHD2000010224	35776874	50	0.632827	red
20	KHLM/HOL	BovineHD2000010225	35778985	50	0.632827	red
20	KHLM/HOL	BovineHD2000010226	35782028	50	0.632827	red
20	KHLM/HOL	BovineHD2000010227	35786242	50	0.621328	red
20	KHLM/HOL	BovineHD2000010999	38642966	50	0.617503	red
20	KHLM/HOL	BovineHD2000012623	44370628	50	0.724297	red
20	KHLM/HOL	BovineHD2000012624	44376325	50	0.760826	red
20	KHLM/HOL	BovineHD2000012629	44396077	50	0.734234	red
20	KHLM/HOL	BovineHD2000012630	44397488	50	0.734234	red
20	KHLM/HOL	BovineHD4100014727	44419094	50	0.626832	red
20	KHLM/HOL	BTA-50697-no-rs	46346416	50	0.620053	red
20	KHLM/HOL	BovineHD2000013100	46412479	50	0.631676	red
20	KHLM/HOL	BovineHD2000013101	46416258	50	0.631676	red
20	KHLM/HOL	BovineHD2000013822	49828601	50	0.658823	red
20	KHLM/HOL	BovineHD2000013823	49840496	50	0.658823	red
20	KHLM/HOL	BovineHD2000013824	49842976	50	0.658823	red
20	KHLM/HOL	BovineHD2000014568	53062995	50	0.655405	red
20	KHLM/HOL	BovineHD2000014702	53570799	50	0.682462	red
20	KHLM/HOL	BovineHD2000014705	53581921	50	0.682462	red
20	KHLM/HOL	BovineHD2000014876	54166219	50	0.655405	red
20	KHLM/HOL	BovineHD2000014881	54184356	50	0.655405	red
20	KHLM/HOL	BovineHD2000014882	54187209	50	0.655405	red
20	KHLM/HOL	BovineHD2000014883	54188417	50	0.655405	red
20	KHLM/HOL	BovineHD2000014885	54190201	50	0.655405	red
20	KHLM/HOL	BTB-00793877	61335948	49	0.665212	red
21	KHLM/HOL	BovineHD2100000802	4713739	50	0.625776	blue
21	KHLM/HOL	Hapmap42245-BTA-53403	10565190	50	0.695617	blue
21	KHLM/HOL	BovineHD2100002571	10569913	50	0.628411	blue
21	KHLM/HOL	BovineHD2100006204	21078976	50	0.651196	blue
21	KHLM/HOL	BovineHD2100011636	40721785	50	0.615165	blue
21	KHLM/HOL	BovineHD2100019409	66203610	50	0.651196	blue
21	KHLM/HOL	BovineHD2100019410	66206748	50	0.651196	blue
21	KHLM/HOL	BovineHD2100019411	66210196	50	0.651196	blue
21	KHLM/HOL	BovineHD2100019412	66215207	50	0.651196	blue
21	KHLM/HOL	BovineHD2100019414	66222194	50	0.651196	blue
21	KHLM/HOL	BovineHD2100019417	66231802	47	0.644187	blue
21	KHLM/HOL	ARS-BFGL-NGS-13743	66258467	50	0.634115	blue
22	KHLM/HOL	BovineHD2200002553	8470785	50	0.643795	red
22	KHLM/HOL	BovineHD2200009036	31656483	50	0.650161	red
22	KHLM/HOL	BovineHD2200009037	31657006	50	0.650161	red
23	KHLM/HOL	BovineHD2300010690	36908952	50	0.728215	blue
23	KHLM/HOL	BovineHD2300010695	36929103	50	0.62154	blue
23	KHLM/HOL	BovineHD2300010701	36958910	48	0.713434	blue
23	KHLM/HOL	BovineHD2300010703	36968635	50	0.702689	blue
23	KHLM/HOL	BovineHD2300010704	36974408	50	0.652404	blue
23	KHLM/HOL	BovineHD2300010706	36979662	50	0.652404	blue
23	KHLM/HOL	BovineHD2300010707	36985635	50	0.702689	blue
23	KHLM/HOL	BovineHD2300010708	36988533	50	0.652404	blue
23	KHLM/HOL	BovineHD2300010710	36995583	50	0.652404	blue
23	KHLM/HOL	BovineHD2300011836	41007057	50	0.620053	blue
23	KHLM/HOL	BovineHD2300011837	41009129	50	0.700534	blue
23	KHLM/HOL	BovineHD2300012894	44473841	50	0.678131	blue
23	KHLM/HOL	BovineHD2300012896	44478231	50	0.680851	blue
23	KHLM/HOL	BovineHD2300013058	44996582	50	0.636925	blue
23	KHLM/HOL	BovineHD2300014392	49341931	50	0.675245	blue
24	KHLM/HOL	BovineHD2400008661	31847413	50	0.656532	red
24	KHLM/HOL	Hapmap42983-BTA-57801	31886347	50	0.636925	red
24	KHLM/HOL	BovineHD2400008675	31892005	50	0.659956	red
24	KHLM/HOL	BovineHD2400008677	31900116	50	0.636925	red
24	KHLM/HOL	BovineHD2400008681	31918220	50	0.643795	red
24	KHLM/HOL	BovineHD2400011590	41692593	50	0.676951	red
24	KHLM/HOL	ARS-BFGL-NGS-114672	41694223	50	0.676951	red
24	KHLM/HOL	BovineHD2400011591	41704165	50	0.627976	red
24	KHLM/HOL	BovineHD2400011594	41720885	50	0.652032	red
24	KHLM/HOL	BovineHD2400011595	41725218	50	0.653525	red
24	KHLM/HOL	BovineHD2400011597	41736061	50	0.684176	red
25	KHLM/HOL	BovineHD2500001078	4703394	48	0.637392	blue
25	KHLM/HOL	BovineHD2500004605	16304644	50	0.636925	blue
25	KHLM/HOL	BovineHD2500004606	16306789	50	0.673973	blue
25	KHLM/HOL	BovineHD2500006980	24735450	50	0.627976	blue
25	KHLM/HOL	BovineHD2500008352	29985023	50	0.689621	blue
26	KHLM/HOL	BovineHD2600005326	20526132	50	0.627976	red
26	KHLM/HOL	BovineHD2600005329	20538887	50	0.627976	red
26	KHLM/HOL	BovineHD2600005354	20666853	46	0.626989	red
26	KHLM/HOL	BovineHD2600008744	32758167	50	0.625046	red
26	KHLM/HOL	BovineHD2600009750	35637990	50	0.628411	red
26	KHLM/HOL	BovineHD2600009814	35881181	50	0.626917	red
26	KHLM/HOL	BovineHD2600009826	35940762	50	0.639566	red
26	KHLM/HOL	BovineHD2600009897	36227755	50	0.619137	red
26	KHLM/HOL	BovineHD2600010157	36965666	50	0.688505	red
26	KHLM/HOL	BovineHD2600010158	36970886	50	0.631676	red
26	KHLM/HOL	BovineHD2600010159	36972915	50	0.631676	red
26	KHLM/HOL	BovineHD2600010279	37388906	50	0.624635	red
27	KHLM/HOL	BovineHD2700003239	10904656	50	0.626185	blue
27	KHLM/HOL	BovineHD2700003241	10915093	50	0.626185	blue
27	KHLM/HOL	BovineHD2700003242	10919524	50	0.626185	blue
27	KHLM/HOL	BovineHD2700003243	10928352	50	0.626185	blue
27	KHLM/HOL	BovineHD2700003244	10931381	50	0.626185	blue
27	KHLM/HOL	BovineHD2700003245	10932219	50	0.626185	blue
27	KHLM/HOL	BovineHD2700003246	10933422	49	0.64417	blue
27	KHLM/HOL	BovineHD2700003247	10935749	50	0.626185	blue
27	KHLM/HOL	BovineHD2700003249	10939072	50	0.626185	blue
27	KHLM/HOL	BovineHD2700003250	10940770	50	0.626185	blue
27	KHLM/HOL	BovineHD2700003261	10978460	50	0.627976	blue
27	KHLM/HOL	BovineHD2700007444	26579234	50	0.696744	blue
29	KHLM/HOL	BovineHD2900005653	19553049	50	0.650913	blue
29	KHLM/HOL	BovineHD2900005660	19591304	50	0.624635	blue
29	KHLM/HOL	BovineHD2900005661	19601016	50	0.624635	blue
29	KHLM/HOL	BovineHD2900005663	19604086	50	0.624635	blue
29	KHLM/HOL	BovineHD2900005664	19614661	50	0.624635	blue
29	KHLM/HOL	BovineHD2900005665	19621619	50	0.624635	blue
29	KHLM/HOL	BovineHD2900005666	19624007	50	0.624635	blue
29	KHLM/HOL	BovineHD2900005678	19700519	50	0.778608	blue
29	KHLM/HOL	BovineHD2900005689	19723934	50	0.650913	blue
29	KHLM/HOL	BovineHD2900005698	19742051	50	0.650913	blue
29	KHLM/HOL	BovineHD2900005699	19743286	50	0.650913	blue
29	KHLM/HOL	BovineHD2900005700	19744318	50	0.650913	blue
29	KHLM/HOL	BovineHD2900005705	19763844	50	0.650913	blue
29	KHLM/HOL	BovineHD2900005706	19769443	50	0.650913	blue
29	KHLM/HOL	BovineHD2900005707	19770496	50	0.650913	blue
29	KHLM/HOL	BovineHD2900005708	19773001	50	0.650913	blue
29	KHLM/HOL	BovineHD2900005710	19777462	50	0.650913	blue
29	KHLM/HOL	BovineHD2900005712	19780921	50	0.621328	blue
29	KHLM/HOL	BovineHD2900005713	19782289	50	0.621328	blue
29	KHLM/HOL	BovineHD2900005714	19788087	50	0.621328	blue
29	KHLM/HOL	BovineHD2900005715	19793238	50	0.621328	blue
29	KHLM/HOL	BovineHD2900005716	19794473	50	0.621328	blue
29	KHLM/HOL	BovineHD2900005799	20042200	50	0.650009	blue
29	KHLM/HOL	BovineHD2900005800	20043525	50	0.650009	blue
29	KHLM/HOL	BovineHD2900005802	20049895	50	0.650009	blue
29	KHLM/HOL	BovineHD2900005803	20063380	50	0.650009	blue
29	KHLM/HOL	BovineHD2900005804	20067428	50	0.650009	blue
29	KHLM/HOL	BovineHD2900005809	20090122	50	0.628411	blue
29	KHLM/HOL	ARS-BFGL-NGS-89491	20146131	50	0.650009	blue
29	KHLM/HOL	BovineHD2900005821	20148428	50	0.628411	blue
29	KHLM/HOL	BovineHD2900005823	20155424	50	0.628411	blue
29	KHLM/HOL	BovineHD2900005824	20157951	50	0.628411	blue
29	KHLM/HOL	BovineHD2900005825	20161847	50	0.650009	blue
29	KHLM/HOL	BovineHD2900005826	20164328	50	0.628411	blue
29	KHLM/HOL	BovineHD2900005829	20172909	50	0.628411	blue
29	KHLM/HOL	BovineHD2900005830	20177672	50	0.628411	blue
29	KHLM/HOL	BovineHD2900005832	20180085	50	0.628411	blue
29	KHLM/HOL	BovineHD2900005833	20183650	50	0.650009	blue
29	KHLM/HOL	BovineHD2900005834	20185295	50	0.628411	blue
29	KHLM/HOL	BovineHD2900005835	20186062	50	0.628411	blue
29	KHLM/HOL	BovineHD2900005840	20229553	50	0.653525	blue
29	KHLM/HOL	BovineHD2900005841	20231203	50	0.653525	blue
29	KHLM/HOL	BovineHD2900007651	26215001	50	0.620053	blue
29	KHLM/HOL	BovineHD2900007661	26246116	50	0.683067	blue
29	KHLM/HOL	BovineHD2900007662	26247543	50	0.683633	blue
29	KHLM/HOL	BovineHD2900008588	29169233	50	0.716209	blue
29	KHLM/HOL	BovineHD2900008589	29170697	50	0.716209	blue
29	KHLM/HOL	BovineHD4100018968	29184212	50	0.716209	blue

## Sheet: All
BTA	Breeds	SNP	POS	NMISS	FST	Genes
1	YRSL/HOL	BovineHD0100001664	5088045	56	0.703664	KRTAP27-1	KRTAP26-1	KRTAP24-1	CLDN8	CLDN17
1	KHLM/HOL	BovineHD0100001701	5226641	50	0.656532				CLDN8	CLDN17
1	YRSL/HOL	BovineHD0100002593	8192710	56	0.725701
1	YRSL/KHLM	BovineHD0100003298	10252798	56	0.711822	GABPA	ATP5J	JAM2	MRPL39	MIR155
1	YRSL/KHLM	BovineHD0100003299	10255444	56	0.711822	GABPA	ATP5J	JAM2	MRPL39	MIR155
1	YRSL/KHLM	BovineHD0100004338	14163811	56	0.759815
1	YRSL/HOL	BovineHD0100004860	15947870	56	0.699906
1	YRSL/HOL	BovineHD0100004863	15953643	56	0.699906
1	YRSL/HOL	BovineHD0100004864	15961582	56	0.699906
1	YRSL/HOL	BovineHD0100004880	16003858	56	0.699906
1	YRSL/HOL	BovineHD0100004883	16011395	56	0.699906
1	YRSL/HOL	BovineHD0100004900	16082830	56	0.706298
1	YRSL/KHLM	BovineHD0100005004	16482371	56	0.832928
1	YRSL/HOL	BovineHD0100005004	16482371	56	0.739342
1	YRSL/HOL	BovineHD0100005066	16676849	56	0.712871
1	YRSL/HOL	Hapmap39625-BTA-118605	16744848	56	0.730271
1	KHLM/HOL	BovineHD0100005200	17180161	50	0.655405
1	YRSL/KHLM	BovineHD0100005224	17302172	56	0.65864
1	YRSL/HOL	BovineHD0100005498	18225013	56	0.724756
1	YRSL/KHLM	BovineHD0100005660	18965519	56	0.689462	BTG3	CXADR
1	YRSL/KHLM	BovineHD0100005661	18966019	56	0.689462	BTG3	CXADR
1	YRSL/KHLM	BovineHD0100005663	18967613	56	0.668601	BTG3	CXADR
1	YRSL/KHLM	BovineHD0100005665	18972429	56	0.689462	BTG3	CXADR
1	YRSL/KHLM	BovineHD0100005666	18974995	56	0.666887	BTG3	CXADR
1	YRSL/KHLM	BovineHD0100005667	18975729	56	0.666887	BTG3	CXADR
1	YRSL/KHLM	BovineHD0100005669	18978198	56	0.888497	BTG3	CXADR
1	YRSL/KHLM	BovineHD0100005670	18978873	56	0.689462	BTG3	CXADR
1	YRSL/KHLM	BovineHD4100000108	18979488	56	0.689462	BTG3	CXADR
1	YRSL/KHLM	BTA-39405-no-rs	18980052	55	0.68205	BTG3	CXADR
1	YRSL/KHLM	BovineHD0100005672	18981357	56	0.668601	BTG3	CXADR
1	YRSL/KHLM	BovineHD0100005673	18983245	56	0.666887	BTG3	CXADR
1	YRSL/KHLM	BovineHD0100005674	18983719	56	0.666887	BTG3	CXADR
1	YRSL/KHLM	BovineHD0100005675	18984356	56	0.666887	BTG3	CXADR
1	YRSL/KHLM	BovineHD0100005676	18985419	56	0.666887	BTG3	CXADR
1	YRSL/KHLM	BovineHD0100005677	18987332	56	0.666887	BTG3	CXADR
1	YRSL/KHLM	BovineHD0100005678	18988189	56	0.666887	BTG3	CXADR
1	YRSL/KHLM	BovineHD0100005679	18990311	56	0.712008	BTG3	CXADR
1	YRSL/KHLM	BovineHD0100005680	18990829	56	0.666887	BTG3	CXADR
1	YRSL/KHLM	BovineHD0100005681	18991296	56	0.666887	BTG3	CXADR
1	YRSL/KHLM	BovineHD0100005683	18992293	56	0.714699	BTG3	CXADR	0.666887
1	YRSL/KHLM	BovineHD0100005684	18993827	56	0.666887	BTG3	CXADR
1	YRSL/KHLM	BovineHD0100005685	18995147	56	0.666887	BTG3	CXADR
1	YRSL/KHLM	BovineHD0100005686	18995843	55	0.68205	BTG3	CXADR
1	YRSL/KHLM	BovineHD0100005687	18996845	56	0.666887	BTG3	CXADR
1	YRSL/KHLM	BovineHD0100005688	18998146	56	0.666887	BTG3	CXADR
1	YRSL/KHLM	BovineHD0100005689	19003563	56	0.712008	BTG3	CXADR
1	YRSL/KHLM	BovineHD0100005690	19006457	56	0.712008	BTG3	CXADR
1	KHLM/HOL	BovineHD0100008810	29832410	50	0.650913
1	YRSL/KHLM	BovineHD0100009349	32447075	56	0.677077
1	YRSL/KHLM	BTB-00014722	32449976	56	0.669251
1	YRSL/KHLM	BovineHD0100009351	32451910	56	0.677077
1	YRSL/KHLM	BovineHD0100009352	32452530	56	0.677077
1	YRSL/KHLM	BovineHD0100009353	32453878	56	0.677077
1	YRSL/KHLM	BovineHD0100009354	32454970	56	0.677077
1	YRSL/KHLM	BovineHD0100009355	32455644	54	0.659371
1	YRSL/KHLM	BovineHD0100009358	32460953	56	0.669251
1	YRSL/KHLM	BovineHD0100009360	32462420	55	0.686888
1	YRSL/KHLM	BovineHD0100009361	32463039	56	0.669251
1	YRSL/KHLM	BovineHD0100009362	32465556	56	0.669251
1	YRSL/KHLM	BovineHD0100009363	32478839	56	0.691701
1	YRSL/KHLM	BovineHD0100009369	32501791	56	0.691701
1	YRSL/KHLM	BovineHD0100009370	32502833	56	0.691701
1	YRSL/KHLM	BTB-00014850	32509969	56	0.691701
1	YRSL/KHLM	BovineHD0100012868	45052090	55	0.747515	KAT2B	SGOL1	PRDM9	ZNF596
1	YRSL/KHLM	BovineHD0100012872	45068624	56	0.751021	KAT2B	SGOL1	PRDM9	ZNF596
1	YRSL/KHLM	BovineHD0100012875	45074924	56	0.751021	KAT2B	SGOL1	PRDM9	ZNF596
1	YRSL/KHLM	BovineHD0100012876	45079689	56	0.733903	KAT2B	SGOL1	PRDM9	ZNF596
1	YRSL/KHLM	BovineHD0100012889	45126351	56	0.751021	KAT2B	SGOL1	PRDM9	ZNF596
1	YRSL/KHLM	BovineHD0100013672	48405703	55	0.75579
1	YRSL/HOL	BovineHD0100013672	48405703	56	0.802115
1	YRSL/KHLM	BovineHD0100013673	48406916	56	0.740727
1	YRSL/HOL	BovineHD0100013673	48406916	56	0.739853
1	YRSL/KHLM	BovineHD0100013674	48414894	56	0.740727
1	YRSL/HOL	BovineHD0100013674	48414894	56	0.739853
1	YRSL/KHLM	BovineHD0100013675	48419401	56	0.698976
1	YRSL/HOL	BovineHD0100013675	48419401	56	0.739853
1	YRSL/KHLM	Hapmap59092-rs29024583	48425887	56	0.698976
1	YRSL/HOL	Hapmap59092-rs29024583	48425887	56	0.739853
1	YRSL/KHLM	BovineHD0100013676	48430472	54	0.705254
1	YRSL/HOL	BovineHD0100013676	48430472	56	0.739853
1	YRSL/HOL	BovineHD0100013684	48456191	56	0.708918
1	YRSL/KHLM	UA-IFASA-1524	48474868	55	0.691234
1	YRSL/HOL	UA-IFASA-1524	48474868	56	0.760668
1	YRSL/HOL	BovineHD0100013692	48483468	56	0.739853
1	YRSL/KHLM	BovineHD0100013693	48487923	56	0.678024
1	YRSL/HOL	BovineHD0100013693	48487923	56	0.739853
1	YRSL/KHLM	BovineHD0100013697	48497958	56	0.678024
1	YRSL/HOL	BovineHD0100013697	48497958	56	0.739853
1	YRSL/HOL	BovineHD0100013724	48606775	52	0.697753
1	YRSL/HOL	BovineHD0100013733	48618907	56	0.76904
1	YRSL/KHLM	BovineHD0100013887	49188447	56	0.668137
1	YRSL/HOL	BovineHD0100016785	59321785	56	0.71526	QTRTD1	DRD3	MIR568	ZBTB20
1	YRSL/HOL	BovineHD0100017128	60593381	56	0.718292
1	YRSL/HOL	BovineHD0100017141	60640838	56	0.71835
1	YRSL/HOL	BovineHD0100017147	60651172	56	0.698199	GAP43
1	YRSL/HOL	BovineHD0100021091	73490601	56	0.749949	LSG1	TMEM44	ATP13A3
1	KHLM/HOL	BovineHD0100021567	75170002	50	0.625046	FGF12
1	KHLM/HOL	BovineHD0100022012	76453530	46	0.630481	CCDC50
1	KHLM/HOL	BovineHD0100022633	78628740	50	0.700534	TPRG1
1	KHLM/HOL	BovineHD0100022638	78653598	50	0.700534	TPRG1
1	KHLM/HOL	BovineHD0100022639	78655483	50	0.700534	TPRG1
1	KHLM/HOL	BovineHD0100022673	78751513	50	0.652404	TPRG1
1	KHLM/HOL	Hapmap26500-BTA-37512	78763254	50	0.707336	TPRG1
1	KHLM/HOL	BovineHD0100022679	78779035	50	0.753863	TPRG1
1	KHLM/HOL	BovineHD0100022683	78795152	50	0.656532	TPRG1
1	YRSL/HOL	BovineHD0100022868	79464412	56	0.715993	LPP
1	KHLM/HOL	BovineHD0100024108	84208124	49	0.697878	YEATS2	RPS6	KLHL24	MCF2L2	B3GNT5
1	KHLM/HOL	BovineHD0100024110	84210269	50	0.704231	YEATS2	RPS6	KLHL24	MCF2L2	B3GNT5
1	KHLM/HOL	BovineHD0100024111	84210820	50	0.67805	YEATS2	RPS6	KLHL24	MCF2L2	B3GNT5
1	KHLM/HOL	BovineHD0100024115	84215114	50	0.67805	YEATS2	RPS6	KLHL24	MCF2L2	B3GNT5
1	KHLM/HOL	BovineHD0100024116	84215875	50	0.704231	YEATS2	RPS6	KLHL24	MCF2L2	B3GNT5
1	KHLM/HOL	BovineHD0100024118	84217686	50	0.704231	YEATS2	RPS6	KLHL24	MCF2L2	B3GNT5
1	KHLM/HOL	BovineHD0100024119	84219110	50	0.704231	YEATS2	RPS6	KLHL24	MCF2L2	B3GNT5
1	KHLM/HOL	BovineHD0100024120	84220104	50	0.704231	YEATS2	RPS6	KLHL24	MCF2L2	B3GNT5
1	KHLM/HOL	BTB-01915967	84227252	50	0.704231	YEATS2	RPS6	KLHL24	MCF2L2	B3GNT5
1	KHLM/HOL	BovineHD0100024123	84228308	49	0.69707	YEATS2	RPS6	KLHL24	MCF2L2	B3GNT5
1	KHLM/HOL	BovineHD0100024124	84229985	50	0.704231	YEATS2	RPS6	KLHL24	MCF2L2	B3GNT5
1	YRSL/HOL	BovineHD0100028403	99509081	56	0.735513
1	YRSL/KHLM	BovineHD0100031280	110569850	56	0.781422
1	KHLM/HOL	BovineHD0100033601	118999797	50	0.624635	PFN2	PFN13
1	YRSL/KHLM	BovineHD0100039613	138734988	54	0.769285
1	YRSL/KHLM	BovineHD0100040714	142039950	56	0.663721
1	KHLM/HOL	BovineHD0100040761	142152717	50	0.618778
1	YRSL/HOL	BovineHD0100044926	154075320	56	0.781028	CAPN7	SH3BP5
1	KHLM/HOL	BovineHD0100045982	157254011	49	0.665111	SATB1
1	KHLM/HOL	BovineHD0100045984	157255292	50	0.634115	SATB1
2	YRSL/HOL	BovineHD0200017691	61598254	56	0.80383	CXCR4	DARS
2	YRSL/HOL	BovineHD0200017692	61599134	56	0.80383	CXCR4	DARS
2	YRSL/HOL	BovineHD0200017693	61599746	56	0.80383	CXCR4	DARS
2	YRSL/HOL	BovineHD0200017694	61605048	56	0.80383	CXCR4	DARS
2	YRSL/HOL	BovineHD0200017695	61606077	56	0.80383	CXCR4	DARS
2	KHLM/HOL	BovineHD0200017720	61675983	50	0.678946	CXCR4	DARS
2	KHLM/HOL	BovineHD0200017721	61677178	50	0.766286	CXCR4	DARS
2	KHLM/HOL	BovineHD0200017772	61805119	50	0.630848	MCM6	LCT	UBXN4
2	KHLM/HOL	BovineHD0200017776	61811376	50	0.761875	MCM6	LCT	UBXN4	MIR128-1
2	KHLM/HOL	BovineHD0200017778	61820350	50	0.761875	MCM6	LCT	UBXN4	MIR128-1
2	KHLM/HOL	ARS-BFGL-NGS-103465	61822538	50	0.696744	MCM6	LCT	UBXN4	MIR128-1
2	KHLM/HOL	BovineHD0200017779	61825876	50	0.696744	MCM6	LCT	UBXN4	MIR128-1	R3HDM1
2	KHLM/HOL	BovineHD0200017780	61826476	50	0.696744	MCM6	LCT	UBXN4	MIR128-1	R3HDM1
2	KHLM/HOL	BovineHD0200017781	61827095	50	0.696744	MCM6	LCT	UBXN4	MIR128-1	R3HDM1
2	KHLM/HOL	BovineHD0200017782	61827659	50	0.696744	MCM6	LCT	UBXN4	MIR128-1	R3HDM1
2	KHLM/HOL	BovineHD0200017784	61833417	50	0.696744	MCM6	LCT	UBXN4	MIR128-1	R3HDM1
2	KHLM/HOL	BovineHD4100001262	61837631	50	0.678131	MCM6	LCT	UBXN4	MIR128-1	R3HDM1
2	KHLM/HOL	BovineHD0200017785	61840389	50	0.653153	MCM6	LCT	UBXN4	MIR128-1	R3HDM1
2	KHLM/HOL	BovineHD0200017786	61843959	50	0.696744	MCM6	LCT	UBXN4	MIR128-1	R3HDM1
2	KHLM/HOL	BovineHD0200017788	61849445	49	0.688755	MCM6	LCT	UBXN4	MIR128-1	R3HDM1
2	YRSL/HOL	BovineHD0200018025	62439143	56	0.695068	ZRANB3	RAB3GAP1	YSK4
2	YRSL/HOL	BovineHD0200018041	62490889	56	0.695068		RAB3GAP1	YSK4	CCNT2
2	YRSL/HOL	BovineHD0200018819	65099139	56	0.702812	NCKAP5	LYPD1
2	KHLM/HOL	BovineHD0200018819	65099139	50	0.635765	NCKAP5	LYPD1
2	YRSL/HOL	BovineHD0200018820	65100425	56	0.702812	NCKAP5	LYPD1
2	KHLM/HOL	BovineHD0200018820	65100425	50	0.635765	NCKAP5	LYPD1
2	YRSL/HOL	BovineHD0200018821	65101185	56	0.753196	NCKAP5	LYPD1
2	YRSL/HOL	BovineHD0200018822	65105833	56	0.702812	NCKAP5	LYPD1
2	KHLM/HOL	BovineHD0200018822	65105833	50	0.635765	NCKAP5	LYPD1
2	YRSL/HOL	BovineHD0200018823	65107741	56	0.753196	NCKAP5	LYPD1
2	YRSL/HOL	BovineHD0200018824	65109363	56	0.753196	NCKAP5	LYPD1
2	YRSL/HOL	BovineHD0200018826	65118693	56	0.758278	NCKAP5	LYPD1
2	YRSL/HOL	Hapmap38501-BTA-47902	65129428	56	0.713446	NCKAP5	LYPD1
2	YRSL/HOL	BovineHD0200018834	65137795	56	0.713446	NCKAP5	LYPD1
2	KHLM/HOL	BovineHD0200021543	75110073	49	0.693752
2	KHLM/HOL	BovineHD0200021544	75112857	50	0.700534
2	KHLM/HOL	BovineHD0200022703	79041282	50	0.626917
2	YRSL/HOL	BovineHD0200025095	88404209	56	0.758278	SATB2
2	YRSL/HOL	BovineHD0200026233	92301972	56	0.71444	CD28	CTLA4
2	YRSL/HOL	BovineHD0200026234	92304685	56	0.736382	CD28	CTLA4
2	YRSL/HOL	BovineHD0200026235	92305892	56	0.736382	CD28	CTLA4
2	YRSL/HOL	BovineHD0200026236	92306908	56	0.736382	CD28	CTLA4
2	YRSL/HOL	BovineHD0200026237	92307978	56	0.736382	CD28	CTLA4
2	YRSL/HOL	BovineHD0200026238	92309368	56	0.736382	CD28	CTLA4
2	YRSL/HOL	BovineHD0200026239	92310509	56	0.736382	CD28	CTLA4
2	YRSL/HOL	BovineHD0200026240	92313070	56	0.736382	CD28	CTLA4
2	YRSL/HOL	BovineHD0200026241	92315664	56	0.736382	CD28	CTLA4
2	YRSL/HOL	BovineHD0200026242	92316989	56	0.736382	CD28	CTLA4
2	YRSL/HOL	BovineHD0200026243	92318263	56	0.736382	CD28	CTLA4
2	YRSL/HOL	BovineHD0200026244	92322160	56	0.736382	CD28	CTLA4
2	YRSL/HOL	BovineHD0200026245	92323508	56	0.736382	CD28	CTLA4
2	YRSL/HOL	BovineHD0200026246	92327435	56	0.71444	CD28	CTLA4
2	YRSL/HOL	BovineHD0200026248	92331161	56	0.736382	CD28	CTLA4
2	YRSL/HOL	BovineHD0200026249	92334530	56	0.71444	CD28	CTLA4
2	YRSL/HOL	BovineHD0200026250	92337389	56	0.736382	CD28	CTLA4
2	YRSL/HOL	ARS-BFGL-NGS-25774	92350004	51	0.735909	CD28	CTLA4
2	YRSL/HOL	BovineHD0200026255	92354777	56	0.736382	CD28	CTLA4
2	YRSL/HOL	BovineHD0200026257	92360963	56	0.736382	CD28	CTLA4
2	YRSL/HOL	BovineHD0200026258	92361657	56	0.736382	CD28	CTLA4
2	KHLM/HOL	BovineHD0200027554	95896086	49	0.694801	CPOX	KLF7
2	KHLM/HOL	BovineHD0200028915	100728233	50	0.627976	ERBB4
2	KHLM/HOL	BovineHD0200028917	100739651	50	0.627976	ERBB4
2	KHLM/HOL	BovineHD0200028919	100745805	50	0.627976	ERBB4
2	YRSL/HOL	BovineHD0200029237	101859061	56	0.751858	IKZF2	SPAG16
2	YRSL/HOL	BovineHD0200029239	101862982	56	0.751858	IKZF2	SPAG16
2	YRSL/HOL	BovineHD0200029240	101867297	56	0.751858	IKZF2	SPAG16
2	YRSL/HOL	BovineHD0200029241	101867867	56	0.751858	IKZF2	SPAG16
2	YRSL/HOL	BovineHD0200029242	101870070	56	0.751858	IKZF2	SPAG16
2	YRSL/HOL	BovineHD0200029243	101871455	56	0.751858	IKZF2	SPAG16
2	YRSL/HOL	BovineHD0200029246	101874238	56	0.751858	IKZF2	SPAG16
2	YRSL/HOL	BovineHD0200029247	101875006	56	0.742621	IKZF2	SPAG16
2	YRSL/HOL	BovineHD0200029248	101875760	56	0.751858	IKZF2	SPAG16
2	YRSL/HOL	BovineHD0200029249	101876690	56	0.751858	IKZF2	SPAG16
2	YRSL/HOL	BovineHD0200029250	101877793	56	0.751858	IKZF2	SPAG16
2	YRSL/HOL	BovineHD0200029251	101878668	56	0.751858	IKZF2	SPAG16
2	YRSL/HOL	BovineHD0200029252	101879343	56	0.751858	IKZF2	SPAG16
2	YRSL/HOL	BovineHD0200029253	101880223	56	0.751858	IKZF2	SPAG16
2	YRSL/HOL	BovineHD0200029254	101882789	56	0.751858	IKZF2	SPAG16
2	YRSL/HOL	BovineHD0200029255	101883983	56	0.751858	IKZF2	SPAG16
2	YRSL/HOL	BovineHD0200029256	101885305	56	0.751858	IKZF2	SPAG16
2	YRSL/HOL	BovineHD0200029258	101886918	56	0.751858	IKZF2	SPAG16
2	YRSL/HOL	BovineHD0200029261	101890176	56	0.751858	IKZF2	SPAG16
2	YRSL/HOL	BovineHD0200029262	101891227	56	0.751858	IKZF2	SPAG16
2	YRSL/HOL	BovineHD0200029263	101893653	56	0.751858	IKZF2	SPAG16
2	YRSL/HOL	BovineHD0200029266	101898214	56	0.751858	IKZF2	SPAG16
2	YRSL/HOL	BovineHD0200029267	101901570	56	0.751858	IKZF2	SPAG16
2	YRSL/HOL	BovineHD0200029268	101904711	56	0.751858	IKZF2	SPAG16
2	YRSL/HOL	BovineHD0200029269	101908634	56	0.742621		SPAG16
2	YRSL/HOL	BovineHD0200029272	101923853	56	0.751858		SPAG16
2	YRSL/HOL	BovineHD0200029273	101924624	56	0.751858		SPAG16
2	YRSL/HOL	BovineHD0200029274	101925614	56	0.751858		SPAG16
2	YRSL/HOL	BovineHD0200029276	101930356	56	0.751858		SPAG16
2	YRSL/HOL	BovineHD0200029277	101933471	56	0.751858		SPAG16
2	YRSL/HOL	BovineHD0200029363	102292810	56	0.757446		SPAG16
2	YRSL/HOL	BovineHD0200029365	102300383	56	0.757446		SPAG16
2	YRSL/HOL	BovineHD0200029367	102308633	56	0.757446		SPAG16
2	YRSL/HOL	BovineHD0200029368	102312937	55	0.775701		SPAG16
2	YRSL/HOL	BovineHD0200029375	102340540	56	0.757446		SPAG16
2	YRSL/KHLM	BovineHD0200030155	104879310	56	0.843305	TMEM169	XRCC5	MARCH4	SHOX
2	KHLM/HOL	BovineHD0200033504	116325646	50	0.672794	COL4A3	MFF	TM4SF20	AGFG1
2	YRSL/KHLM	BovineHD0200034458	119349770	56	0.805473	CAB39	ITM2C	GPR55
2	YRSL/KHLM	BovineHD0200034468	119384845	56	0.739853	CAB39	ITM2C	GPR55
2	YRSL/KHLM	BovineHD0200034470	119386840	56	0.739853	CAB39	ITM2C	GPR55
2	YRSL/KHLM	BovineHD0200034475	119396930	56	0.739853	CAB39	ITM2C	GPR55
2	YRSL/KHLM	BovineHD0200034476	119398026	56	0.739853	CAB39	ITM2C	GPR55
2	YRSL/KHLM	BovineHD0200034573	119617098	56	0.684056	CAB39	ITM2C	GPR55	SPATA3
2	KHLM/HOL	BovineHD0200037641	129497391	50	0.629121	IL28RA	IL22RA1	MYOM3	FUSIP1	PNRC2	CNR2	FUCA1	HMGCL
2	KHLM/HOL	BovineHD0200037642	129500957	50	0.629121	IL28RA	IL22RA1	MYOM3	FUSIP1	PNRC2	CNR2	FUCA1	HMGCL
2	KHLM/HOL	BovineHD0200037643	129502726	50	0.629121	IL28RA	IL22RA1	MYOM3	FUSIP1	PNRC2	CNR2	FUCA1	HMGCL
2	KHLM/HOL	BovineHD0200037644	129506137	50	0.629121	IL28RA	IL22RA1	MYOM3	FUSIP1	PNRC2	CNR2	FUCA1	HMGCL
2	KHLM/HOL	BovineHD0200037646	129508162	50	0.629121	IL28RA	IL22RA1	MYOM3	FUSIP1	PNRC2	CNR2	FUCA1	HMGCL	GALE
2	KHLM/HOL	BovineHD0200037647	129509482	50	0.629121	IL28RA	IL22RA1	MYOM3	FUSIP1	PNRC2	CNR2	FUCA1	HMGCL	GALE
2	KHLM/HOL	BovineHD0200037648	129511590	50	0.629121		IL22RA1	MYOM3	FUSIP1	PNRC2	CNR2	FUCA1	HMGCL	GALE
2	KHLM/HOL	BovineHD0200037649	129512728	50	0.629121		IL22RA1	MYOM3	FUSIP1	PNRC2	CNR2	FUCA1	HMGCL	GALE	LYPLA2
2	KHLM/HOL	BovineHD0200037659	129562716	50	0.730567		IL22RA1	MYOM3	FUSIP1	PNRC2	CNR2	FUCA1	HMGCL	GALE	LYPLA2	MGC159500	TCEB3
2	KHLM/HOL	BovineHD0200037660	129563753	50	0.730567		IL22RA1	MYOM3	FUSIP1	PNRC2	CNR2	FUCA1	HMGCL	GALE	LYPLA2	MGC159500	TCEB3
2	KHLM/HOL	BovineHD0200037663	129569354	50	0.730567		IL22RA1	MYOM3	FUSIP1	PNRC2	CNR2	FUCA1	HMGCL	GALE	LYPLA2	MGC159500	TCEB3
2	KHLM/HOL	BovineHD0200037664	129575764	50	0.730567		IL22RA1	MYOM3	FUSIP1	PNRC2	CNR2	FUCA1	HMGCL	GALE	LYPLA2	MGC159500	TCEB3
2	KHLM/HOL	BovineHD0200037665	129577699	50	0.730567			MYOM3	FUSIP1	PNRC2	CNR2	FUCA1	HMGCL	GALE	LYPLA2	MGC159500	TCEB3
2	KHLM/HOL	BovineHD0200037666	129578899	47	0.739432			MYOM3	FUSIP1	PNRC2	CNR2	FUCA1	HMGCL	GALE	LYPLA2	MGC159500	TCEB3
2	KHLM/HOL	BovineHD0200037667	129584442	50	0.730567			MYOM3	FUSIP1	PNRC2	CNR2	FUCA1	HMGCL	GALE	LYPLA2	MGC159500	TCEB3
2	KHLM/HOL	BovineHD0200037668	129585363	50	0.730567			MYOM3	FUSIP1	PNRC2	CNR2	FUCA1	HMGCL	GALE	LYPLA2	MGC159500	TCEB3
2	KHLM/HOL	BovineHD0200037669	129591497	50	0.730567			MYOM3	FUSIP1	PNRC2	CNR2	FUCA1	HMGCL	GALE	LYPLA2	MGC159500	TCEB3	RPL11
2	KHLM/HOL	BovineHD0200037671	129597772	50	0.730567			MYOM3	FUSIP1	PNRC2	CNR2	FUCA1	HMGCL	GALE	LYPLA2	MGC159500	TCEB3	RPL11
2	KHLM/HOL	BovineHD0200038134	131126640	50	0.655303	ZBTB40
2	KHLM/HOL	BovineHD0200038135	131129836	50	0.655303	ZBTB40	CDC42
2	YRSL/HOL	BovineHD0200038213	131427365	56	0.758015		CDC42	CELA3B	HSPG2
2	YRSL/KHLM	BovineHD0200040030	136538973	56	0.801918	FBXO42	ARHGEF19	EPHA2
2	YRSL/KHLM	BovineHD0200040032	136546360	56	0.780125	FBXO42	ARHGEF19	EPHA2
2	YRSL/KHLM	BovineHD0200040035	136561313	56	0.780125	FBXO42	ARHGEF19	EPHA2
3	YRSL/KHLM	BovineHD0300000351	1296645	56	0.678803	RCSD1	CREG1	CD247	POU2F1
3	YRSL/KHLM	BovineHD0300004692	14471746	56	0.668137	GPATCH4	APOA1BP	TTC24	IQGAP3	RHBG	CCT3	TMEM79	SMG5	BGLAP	PMF1	BGLAP	SLC25A44	SEMA4A
3	YRSL/KHLM	BovineHD0300005104	15596167	56	0.689084	PKLR	HCN3	SCAMP3	GBA	MTX1	THBS3	MIR92B	MUC1	TRIM46	DPM3	KRTCAP2	EFNA1	EFNA3	EFNA4	ADAM15	DCST1	DCST2	ZBTB7B	FLAD1	FLAD1	SHC1	CKS1B	PYGO2	PBXIP1	PMVK	KCNN3
3	YRSL/KHLM	ARS-BFGL-NGS-74921	21683257	56	0.723843	TXNIP	POLR3GL	ANKRD34A	LIX1L	RBM8A	PEX11B	TGA10	ANKRD35	PIAS3	NUDT17	NUDT17	POLR3C	RNF115	PDZK1	GPR89	GJA8
3	YRSL/KHLM	BovineHD0300006800	21696091	56	0.723843	TXNIP	POLR3GL	ANKRD34A	LIX1L	RBM8A	PEX11B	TGA10	ANKRD35	PIAS3	NUDT17	NUDT17	POLR3C	RNF115	PDZK1	GPR89	GJA8
3	YRSL/KHLM	BovineHD0300007541	24049007	56	0.663721	HAO2	WARS2	TBX15
3	YRSL/KHLM	BovineHD0300007921	25144968	56	0.670434	SPAG17
3	YRSL/HOL	BovineHD4100002059	42190288	56	0.723999	S1PR1
3	YRSL/KHLM	BovineHD0300012993	42672694	56	0.689462	SLC30A7	EXTL2	VCAM1	VCAM1
3	YRSL/HOL	BovineHD0300017278	57339412	51	0.697694	HS2ST1	SEP15	SH3GLB1
3	YRSL/KHLM	BovineHD0300017710	58912462	56	0.781028	DDAH1	BCL10	SYDE2
3	KHLM/HOL	BovineHD0300017710	58912462	50	0.632827	DDAH1	BCL10	SYDE2
3	KHLM/HOL	BovineHD0300018947	63282009	50	0.634115	LPHN2
3	YRSL/HOL	BovineHD0300023384	81403228	56	0.713733	CACHD1	UBE2U	UBE2U
3	YRSL/KHLM	BovineHD0300024736	86543203	56	0.671085	CYP2J2	HOOK1
3	YRSL/HOL	BTB-00141486	86784110	56	0.781028		HOOK1	FGGY
3	YRSL/KHLM	BovineHD0300027454	95537682	56	0.708068	EPS15	TTC39A	RNF11
3	YRSL/KHLM	BovineHD0300027455	95543014	56	0.708068	EPS15	TTC39A	RNF11
3	YRSL/KHLM	BovineHD0300027456	95544860	56	0.708068	EPS15	TTC39A	RNF11
3	YRSL/KHLM	BovineHD0300027457	95552098	56	0.708068	EPS15	TTC39A	RNF11
3	KHLM/HOL	BovineHD0300029462	102878012	50	0.736899	DPH2	IPO13	ST3GAL3	MIR2415	JMJD2A	PTPRF
3	KHLM/HOL	BovineHD0300029464	102891059	49	0.618043		IPO13	ST3GAL3	MIR2415	JMJD2A	PTPRF
3	KHLM/HOL	BovineHD0300029470	102912592	50	0.671661			ST3GAL3	MIR2415	JMJD2A	PTPRF
3	KHLM/HOL	BovineHD0300029471	102916694	50	0.736899			ST3GAL3	MIR2415	JMJD2A	PTPRF
3	KHLM/HOL	BovineHD0300029472	102919255	50	0.736899			ST3GAL3	MIR2415	JMJD2A	PTPRF
3	YRSL/HOL	BovineHD0300032894	113909663	56	0.754016	DGKH	USP40	UGT1A6	UGT1A1
3	YRSL/KHLM	BovineHD0300033543	115704821	56	0.671085
3	YRSL/KHLM	BovineHD0300034116	117242673	56	0.668883	COPS8	COL6A3
3	YRSL/KHLM	BovineHD0300034117	117243320	56	0.668883	COPS8	COL6A3
3	YRSL/KHLM	BovineHD0300034118	117243903	56	0.668883	COPS8	COL6A3
3	YRSL/KHLM	BovineHD0300034119	117245120	56	0.668883	COPS8	COL6A3
3	YRSL/KHLM	BovineHD0300034120	117245885	56	0.668883	COPS8	COL6A3
3	YRSL/KHLM	BovineHD0300034121	117247514	56	0.668883	COPS8	COL6A3
3	YRSL/KHLM	BovineHD0300034122	117248331	56	0.668883	COPS8	COL6A3
3	YRSL/KHLM	BovineHD0300034123	117249672	56	0.668883	COPS8	COL6A3
3	YRSL/KHLM	BovineHD0300034156	117370261	56	0.730271	COPS8	COL6A3
4	YRSL/KHLM	BovineHD0400000426	1772355	56	0.689567
4	YRSL/KHLM	BovineHD0400000427	1774151	56	0.794408
4	YRSL/KHLM	BovineHD0400000431	1786683	56	0.844079
4	YRSL/KHLM	BovineHD0400000931	3700272	56	0.694208
4	YRSL/KHLM	BovineHD0400001409	5009490	56	0.735361	Grb10
4	YRSL/KHLM	BovineHD0400001414	5030784	56	0.757446	Grb10
4	YRSL/KHLM	BovineHD0400001444	5100724	56	0.735361	Grb10	DDC
4	YRSL/KHLM	BovineHD0400001445	5101530	56	0.735361	Grb10	DDC
4	YRSL/KHLM	BovineHD0400001446	5102491	56	0.735361	Grb10	DDC
4	YRSL/KHLM	BovineHD0400001448	5104031	56	0.715583	Grb10	DDC
4	YRSL/KHLM	BovineHD0400001451	5107733	56	0.780519	Grb10	DDC
4	YRSL/KHLM	BovineHD0400001452	5109349	56	0.780519	Grb10	DDC
4	YRSL/KHLM	BovineHD0400001453	5112288	56	0.780519	Grb10	DDC
4	KHLM/HOL	BovineHD0400001484	5200804	50	0.62154	Grb10	DDC
4	KHLM/HOL	BovineHD0400001485	5203670	50	0.62154	Grb10	DDC
4	KHLM/HOL	BovineHD0400001486	5206300	50	0.62154	Grb10	DDC
4	YRSL/HOL	BovineHD0400002141	7138504	56	0.698767	ABCA13
4	YRSL/HOL	BovineHD0400002777	9030200	56	0.716253	MTERF
4	KHLM/HOL	BovineHD0400006665	22593104	50	0.653525	DGKB
4	KHLM/HOL	BovineHD0400006666	22594173	50	0.702689	DGKB
4	KHLM/HOL	BovineHD0400006667	22595196	50	0.680335	DGKB
4	YRSL/HOL	BovineHD0400009362	32943411	56	0.727156	RUNDC3B	ABCB1
4	YRSL/HOL	BovineHD0400013572	49343530	55	0.765371	DLD	LAMB1	MIR2418
4	KHLM/HOL	BovineHD0400013748	49807396	50	0.624635	NRCAM	PNPLA8	TXNDC3
4	KHLM/HOL	BovineHD0400014072	50854907	50	0.676194	TCRG	CFTR
4	KHLM/HOL	BovineHD0400014073	50856093	50	0.676194	TCRG	CFTR
4	KHLM/HOL	BovineHD0400014075	50859486	50	0.618778	TCRG	CFTR
4	YRSL/HOL	BovineHD0400014205	51364680	56	0.737009	CFTR	ASZ1	WNT2	ST7
4	YRSL/HOL	BovineHD0400016298	60075811	56	0.712871	THAP5	DNAJB9	GPR141
4	YRSL/HOL	BovineHD0400016303	60108023	56	0.712871	THAP5	DNAJB9	GPR141
4	KHLM/HOL	ARS-BFGL-NGS-115377	60781458	50	0.62154	ELMO1	AOAH
4	KHLM/HOL	BovineHD0400016568	60811477	50	0.62154	ELMO1	AOAH
4	KHLM/HOL	BovineHD0400016569	60812013	50	0.62154	ELMO1	AOAH
4	KHLM/HOL	BovineHD0400016924	61769841	50	0.65404	SEPT7	HERPUD2
4	KHLM/HOL	BovineHD0400017354	63383391	50	0.688505	BMPER	MIR1814C
4	YRSL/HOL	BovineHD0400017436	63688548	56	0.780125	BBS9
4	YRSL/KHLM	BovineHD0400019527	70823318	56	0.66284
4	YRSL/KHLM	BovineHD0400019532	70829784	56	0.66284
4	KHLM/HOL	BovineHD0400022444	81216428	47	0.628922
4	KHLM/HOL	BovineHD0400022512	81601028	50	0.654279	CDK13
4	YRSL/KHLM	BovineHD0400022515	81611920	54	0.724845	CDK13
4	YRSL/KHLM	Hapmap41792-BTA-18792	81624828	56	0.687793	CDK13
4	YRSL/KHLM	BovineHD0400022523	81639313	56	0.687793	CDK13
4	YRSL/KHLM	BovineHD0400025117	90626762	56	0.69921
4	KHLM/HOL	BovineHD0400027613	98556373	50	0.624635	EXOC4
5	YRSL/KHLM	BovineHD0500000305	1300442	56	0.701617	LGR5	TMEM19	RAB21	TBC1D15
5	KHLM/HOL	BovineHD0500002250	7927877	50	0.672817
5	YRSL/KHLM	BovineHD0500002406	8551975	56	0.691229	SYT1
5	KHLM/HOL	BovineHD0500002458	8699243	50	0.628411	SYT1
5	YRSL/HOL	BovineHD0500005526	19212627	56	0.828878	DUSP6	WDR51B
5	YRSL/HOL	BovineHD0500005533	19234083	56	0.776369	DUSP6	WDR51B
5	YRSL/HOL	BovineHD0500005545	19250650	56	0.776369	DUSP6	WDR51B
5	YRSL/HOL	BovineHD0500005573	19362948	56	0.699906	DUSP6	WDR51B	GALNT4	ATP2B1
5	YRSL/HOL	BovineHD0500005574	19364198	56	0.717734	DUSP6	WDR51B	GALNT4	ATP2B1
5	YRSL/HOL	BovineHD0500005576	19367374	56	0.717734	DUSP6	WDR51B	GALNT4	ATP2B1
5	YRSL/HOL	BovineHD0500005577	19368252	56	0.717734	DUSP6	WDR51B	GALNT4	ATP2B1
5	YRSL/HOL	BovineHD0500005578	19368896	55	0.729075	DUSP6	WDR51B	GALNT4	ATP2B1
5	YRSL/HOL	BovineHD0500005580	19370413	56	0.717734	DUSP6	WDR51B	GALNT4	ATP2B1
5	YRSL/HOL	BovineHD0500005582	19372759	56	0.717734	DUSP6	WDR51B	GALNT4	ATP2B1
5	YRSL/HOL	BovineHD0500005583	19373229	56	0.717734	DUSP6	WDR51B	GALNT4	ATP2B1
5	YRSL/HOL	BovineHD0500005584	19373773	56	0.717734	DUSP6	WDR51B	GALNT4	ATP2B1
5	YRSL/HOL	BovineHD0500005586	19376108	56	0.717734	DUSP6	WDR51B	GALNT4	ATP2B1
5	YRSL/HOL	BovineHD0500005587	19377326	56	0.717734	DUSP6	WDR51B	GALNT4	ATP2B1
5	YRSL/HOL	BovineHD0500005705	19681141	56	0.778414				ATP2B1
5	YRSL/HOL	BovineHD0500005706	19689237	56	0.716108				ATP2B1
5	YRSL/HOL	BovineHD0500005707	19690389	56	0.716108				ATP2B1
5	YRSL/HOL	BovineHD0500005708	19691727	56	0.716108				ATP2B1
5	YRSL/HOL	BovineHD0500005709	19694357	56	0.716108				ATP2B1
5	YRSL/HOL	BovineHD0500005710	19695164	56	0.716108				ATP2B1
5	YRSL/HOL	BovineHD0500005711	19695931	56	0.716108				ATP2B1
5	YRSL/HOL	BovineHD0500005712	19696656	56	0.737298				ATP2B1
5	YRSL/KHLM	BovineHD0500006518	22493508	56	0.66284
5	YRSL/KHLM	BovineHD0500007024	24096381	56	0.664384	PLXNC1	CCDC41
5	YRSL/KHLM	BovineHD0500007577	25935990	56	0.670253	GTSF1	ITGA5	ZNF385A	GPR84	COPZ1	MIR148B	NFE2	HNRNPA1	CBX5	SMUG1
5	YRSL/KHLM	BovineHD0500009604	33122479	56	0.660646	AM113B	AMIGO2
5	KHLM/HOL	BovineHD0500013944	48303561	50	0.651196	MIR763
5	KHLM/HOL	BovineHD0500013945	48306738	50	0.651196	MIR763
5	KHLM/HOL	BovineHD0500013946	48307828	50	0.651196	MIR763
5	KHLM/HOL	BovineHD0500013947	48314411	50	0.651196	MIR763
5	YRSL/KHLM	BovineHD4100003665	48426085	56	0.709581	MSRB3
5	YRSL/KHLM	BovineHD0500013982	48428283	56	0.709581	MSRB3
5	YRSL/KHLM	BovineHD0500013984	48431864	56	0.709581	MSRB3
5	YRSL/KHLM	BovineHD0500013986	48443617	56	0.709581	MSRB3
5	YRSL/KHLM	BovineHD0500013987	48450249	56	0.709581	MSRB3
5	YRSL/KHLM	BovineHD0500013995	48486638	56	0.709581	MSRB3
5	YRSL/KHLM	BovineHD0500013998	48494942	56	0.709581	MSRB3
5	YRSL/KHLM	BovineHD0500013999	48496341	56	0.709581	MSRB3
5	KHLM/HOL	BovineHD0500020974	73739310	50	0.630848	HMGXB4	TOM1
5	YRSL/HOL	BovineHD0500022435	79008733	56	0.707165	DENND5B	FAM60A
5	YRSL/HOL	BovineHD0500022441	79033736	56	0.733903	DENND5B	FAM60A	CAPRIN2
5	YRSL/HOL	BovineHD0500022443	79041547	56	0.733903	DENND5B	FAM60A	CAPRIN2
5	YRSL/HOL	BovineHD0500022444	79044593	56	0.733903	DENND5B	FAM60A	CAPRIN2
5	KHLM/HOL	BovineHD0500022545	79626409	50	0.809414
5	KHLM/HOL	BovineHD0500022548	79632090	50	0.745274
5	KHLM/HOL	BovineHD0500022551	79641793	50	0.805502
5	KHLM/HOL	Hapmap60039-rs29012617	79722978	50	0.630848
5	KHLM/HOL	BovineHD0500022647	79941263	50	0.745274
5	KHLM/HOL	BovineHD0500022648	79943653	50	0.809414
5	KHLM/HOL	BovineHD0500022652	79950141	50	0.809414
5	KHLM/HOL	ARS-BFGL-NGS-78714	112912918	50	0.700534	MIR1281	L3MBTL2	MIR2441	CHADL	ZC3H7B	TOB2	PHF5A	ACO2
5	KHLM/HOL	BovineHD0500032605	112943098	50	0.652382	MIR1281	L3MBTL2	MIR2441	CHADL	ZC3H7B	TOB2	PHF5A	ACO2	POLR3H
5	KHLM/HOL	ARS-BFGL-NGS-80020	112945811	50	0.700534	MIR1281	L3MBTL2	MIR2441	CHADL	ZC3H7B	TOB2	PHF5A	ACO2	POLR3H
5	KHLM/HOL	BovineHD0500032606	112947372	50	0.700534	MIR1281	L3MBTL2	MIR2441	CHADL	ZC3H7B	TOB2	PHF5A	ACO2	POLR3H
5	KHLM/HOL	BovineHD0500033682	116183550	49	0.646034	PRR5	PHF21B	NUP50	MIR1249
5	KHLM/HOL	BovineHD0500033686	116194236	50	0.626917	PRR5	PHF21B	NUP50	MIR1249
5	KHLM/HOL	BovineHD0500033687	116199102	50	0.626917	PRR5	PHF21B	NUP50	MIR1249
5	KHLM/HOL	BovineHD0500033688	116200538	50	0.626917	PRR5	PHF21B	NUP50	MIR1249
5	KHLM/HOL	BovineHD0500033690	116202417	50	0.626917	PRR5	PHF21B	NUP50	MIR1249
5	KHLM/HOL	BovineHD0500033691	116203102	50	0.626917	PRR5	PHF21B	NUP50	MIR1249
5	KHLM/HOL	BovineHD0500033692	116204843	50	0.626917	PRR5	PHF21B	NUP50	MIR1249
5	KHLM/HOL	BovineHD0500033694	116217774	50	0.652032	PRR5	PHF21B	NUP50	MIR1249
5	KHLM/HOL	BovineHD0500033696	116225808	50	0.652032	PRR5	PHF21B	NUP50	MIR1249
5	KHLM/HOL	BovineHD0500033700	116230494	50	0.652032	PRR5	PHF21B	NUP50	MIR1249
5	YRSL/HOL	BovineHD0500034010	117096900	56	0.709581	ATXN10	MIRLET7A-3	MIR2443	MIRLET7B	PPARA
5	YRSL/HOL	BovineHD0500034011	117100444	56	0.709581		MIRLET7A-3	MIR2443	MIRLET7B	PPARA
5	YRSL/HOL	BovineHD0500034012	117101279	56	0.709581		MIRLET7A-3	MIR2443	MIRLET7B	PPARA
5	YRSL/HOL	ARS-BFGL-NGS-21717	117102295	56	0.709581		MIRLET7A-3	MIR2443	MIRLET7B	PPARA
5	YRSL/KHLM	BovineHD0500034452	118526256	56	0.716253	BC1D22A	MIR2284H
5	YRSL/KHLM	BovineHD0500034453	118527509	56	0.68303	BC1D22A	MIR2284H
5	YRSL/KHLM	BovineHD0500034454	118531874	56	0.68303	BC1D22A	MIR2284H
5	KHLM/HOL	BovineHD0500034952	119644701	50	0.63151	FAM19A5	SELO	TUBGCP6	HDAC10	MAPK12	MAPK11	PLXNB2
5	KHLM/HOL	BovineHD0500035350	121060178	50	0.752825	ZBED4	ALG12	CRELD2	MLC1	MOV10L1	PANX2	TRABD
6	KHLM/HOL	BovineHD0600002410	10182993	50	0.660405
6	KHLM/HOL	BovineHD0600002415	10193905	50	0.660405
6	KHLM/HOL	ARS-BFGL-NGS-118585	11816127	50	0.635765	NDST4
6	KHLM/HOL	BovineHD0600002896	11847535	50	0.635765	NDST4
6	KHLM/HOL	BovineHD0600002901	11853933	50	0.635765	NDST4
6	KHLM/HOL	BovineHD0600003472	13396067	50	0.650161	CAMK2D	ANK2
6	KHLM/HOL	BovineHD0600003930	14614158	50	0.67805
6	KHLM/HOL	BovineHD0600003972	14710253	50	0.621328
6	KHLM/HOL	BovineHD0600004320	15964498	50	0.629121	PITX2	ENPEP
6	KHLM/HOL	BovineHD0600004321	15965405	50	0.653525	PITX2	ENPEP
6	KHLM/HOL	BovineHD0600004322	15966091	50	0.629121	PITX2	ENPEP
6	KHLM/HOL	BovineHD0600004324	15968033	50	0.629121	PITX2	ENPEP
6	KHLM/HOL	BovineHD0600004325	15970731	50	0.629121	PITX2	ENPEP
6	KHLM/HOL	BovineHD0600004326	15975080	50	0.728215	PITX2	ENPEP
6	KHLM/HOL	BovineHD0600004822	17556954	50	0.652032	COL25A1
6	KHLM/HOL	BovineHD0600004824	17558814	50	0.652032	COL25A1
6	KHLM/HOL	BovineHD0600004825	17559742	50	0.652032	COL25A1
6	YRSL/KHLM	BovineHD0600005592	20264095	56	0.661544	AIMP1	BCK
6	YRSL/HOL	BovineHD0600005929	21474939	56	0.801757
6	YRSL/HOL	BovineHD0600005964	21600045	56	0.698054
6	YRSL/KHLM	BovineHD0600007987	28793592	56	0.67613
6	YRSL/KHLM	BovineHD0600007988	28794720	56	0.67613
6	YRSL/KHLM	BovineHD0600007989	28795427	53	0.718084
6	KHLM/HOL	BovineHD0600008186	29357219	50	0.615165
6	YRSL/HOL	BovineHD0600008209	29458069	56	0.71444
6	KHLM/HOL	BovineHD0600008209	29458069	50	0.626917
6	YRSL/KHLM	BovineHD0600008245	29575281	56	0.692568
6	KHLM/HOL	BovineHD0600008826	31512605	50	0.680335	UNC5C
6	YRSL/HOL	Hapmap48206-BTA-119876	45945033	56	0.696211	SOD3	CCDC149	LGI2
6	YRSL/HOL	BovineHD0600012491	45946691	56	0.696211	SOD3	CCDC149	LGI2
6	YRSL/KHLM	BovineHD0600012930	47240133	56	0.701959	RBPJ
6	YRSL/KHLM	BovineHD0600012980	47465785	56	0.698054	RBPJ	CCKAR	TBC1D19
6	YRSL/KHLM	BovineHD0600014601	53203538	56	0.810076
6	YRSL/HOL	BovineHD0600014601	53203538	56	0.786625
6	YRSL/KHLM	BovineHD0600014763	53863520	56	0.71933
6	YRSL/KHLM	BovineHD0600014765	53868067	56	0.71933
6	YRSL/KHLM	BovineHD0600014768	53870571	56	0.71933
6	YRSL/KHLM	BovineHD0600014793	53926780	55	0.758461
6	YRSL/HOL	BovineHD0600014992	54702494	56	0.737009
6	YRSL/KHLM	BovineHD0600015265	55650952	51	0.735673
6	YRSL/KHLM	BovineHD0600015266	55651729	56	0.672435
6	YRSL/KHLM	BovineHD0600015268	55658930	56	0.672435
6	YRSL/KHLM	BovineHD0600015269	55666226	56	0.672435
6	YRSL/KHLM	BovineHD0600015270	55674207	56	0.672435
6	YRSL/HOL	BovineHD0600016500	59945451	56	0.760266	TLR6	TMEM156	KLHL5	WDR19
6	YRSL/KHLM	BovineHD0600016606	60337295	56	0.796149	KLB	RPL9	LIAS	UGDH	UBE2K
6	YRSL/KHLM	BovineHD0600016618	60421443	56	0.796149			LIAS	UGDH	UBE2K	PDS5A
6	YRSL/KHLM	Hapmap51979-BTA-43275	60428295	56	0.796149				UGDH	UBE2K	PDS5A
6	YRSL/KHLM	BovineHD0600016622	60435013	56	0.852468				UGDH	UBE2K	PDS5A
6	YRSL/KHLM	BovineHD0600016623	60442525	53	0.801014				UGDH	UBE2K	PDS5A
6	YRSL/KHLM	BovineHD0600016624	60444479	56	0.852468				UGDH	UBE2K	PDS5A
6	YRSL/KHLM	BovineHD0600016625	60445410	56	0.852468				UGDH	UBE2K	PDS5A
6	YRSL/KHLM	BovineHD0600016627	60456398	56	0.796149				UGDH	UBE2K	PDS5A
6	YRSL/KHLM	BovineHD0600016630	60468651	56	0.852468					UBE2K	PDS5A
6	YRSL/KHLM	BovineHD0600016632	60478353	56	0.852468					UBE2K	PDS5A
6	YRSL/KHLM	BovineHD0600016635	60497937	56	0.796149					UBE2K	PDS5A
6	YRSL/KHLM	BovineHD0600016655	60584678	54	0.880588					UBE2K	PDS5A	N4BP2
6	YRSL/KHLM	BovineHD0600016661	60616678	56	0.802926					UBE2K	PDS5A	N4BP2
6	YRSL/KHLM	Hapmap39910-BTA-30685	60654151	56	0.844079					UBE2K	PDS5A	N4BP2	RHOH
6	YRSL/KHLM	BovineHD0600016676	60683639	56	0.844079					UBE2K	PDS5A	N4BP2	RHOH
6	YRSL/KHLM	BovineHD0600016677	60685253	56	0.844079					UBE2K	PDS5A	N4BP2	RHOH
6	YRSL/KHLM	BTA-30686-no-rs	60692672	56	0.844079					UBE2K	PDS5A	N4BP2	RHOH
6	YRSL/KHLM	BovineHD0600016680	60701277	56	0.844079						PDS5A	N4BP2	RHOH
6	YRSL/HOL	BovineHD0600016994	61604225	56	0.784542	RPL7A	APBB2
6	YRSL/HOL	BovineHD0600016997	61627019	56	0.710539		APBB2	UCHL1
6	YRSL/HOL	BovineHD0600018205	65940020	55	0.713566
6	YRSL/HOL	BovineHD0600018207	65955423	55	0.713566
6	YRSL/HOL	BovineHD0600019496	70315227	56	0.709581	RASL11B	SCFD2
6	YRSL/HOL	BovineHD0600019908	71463666	56	0.758638	GSX2	PDGFRA
6	YRSL/HOL	BovineHD0600019911	71470295	56	0.758638	GSX2	PDGFRA
6	YRSL/HOL	BovineHD0600019912	71470978	56	0.758638	GSX2	PDGFRA
6	YRSL/HOL	BovineHD0600019913	71472872	56	0.758638	GSX2	PDGFRA
6	YRSL/HOL	BovineHD0600019915	71474781	56	0.758638	GSX2	PDGFRA
6	YRSL/HOL	ARS-BFGL-NGS-38827	71476002	56	0.758638	GSX2	PDGFRA
6	YRSL/HOL	BovineHD0600019916	71477259	56	0.758638	GSX2	PDGFRA
6	YRSL/HOL	Hapmap27692-BTC-042876	71519635	56	0.758638		PDGFRA
6	YRSL/HOL	BovineHD0600019930	71539463	56	0.716108		PDGFRA
6	YRSL/HOL	BovineHD4100005121	71540632	56	0.810076		PDGFRA
6	YRSL/HOL	BovineHD4100005122	71544966	56	0.758638		PDGFRA
6	YRSL/HOL	BovineHD4100005123	71546548	56	0.716108		PDGFRA
6	YRSL/KHLM	BovineHD0600019977	71857162	56	0.763143			KIT
6	YRSL/HOL	BovineHD0600019977	71857162	56	0.763143			KIT
6	YRSL/HOL	BovineHD0600019995	71964193	56	0.759815			KIT
6	YRSL/HOL	BovineHD0600020002	71997689	56	0.748141			KIT
6	YRSL/HOL	BovineHD0600020013	72025871	56	0.696211
6	YRSL/HOL	BovineHD0600020014	72026812	56	0.696211
6	YRSL/KHLM	ARS-BFGL-NGS-95965	72028756	56	0.797227
6	YRSL/HOL	ARS-BFGL-NGS-95965	72028756	56	0.747991
6	YRSL/HOL	BovineHD0600020015	72030062	56	0.696211
6	YRSL/HOL	BovineHD4100005143	72173033	51	0.759234	KDR
6	YRSL/HOL	BovineHD4100005144	72174440	56	0.738393	KDR
6	YRSL/HOL	BovineHD0600025869	93532394	56	0.708918	SHROOM3	SEPT11	CCNI
6	YRSL/HOL	BovineHD0600025870	93533717	56	0.708918	SHROOM3	SEPT11	CCNI
6	YRSL/HOL	BovineHD0600025871	93534726	56	0.708918	SHROOM3	SEPT11	CCNI
6	YRSL/KHLM	BovineHD0600027740	99417291	56	0.669901	SCD5	SEC31A	THAP9	LIN54	MIR2447	COPS4
6	YRSL/HOL	BovineHD0600031741	112180573	56	0.758638
6	YRSL/HOL	BovineHD0600031744	112193075	56	0.758638
6	KHLM/HOL	BovineHD4100005608	112521662	50	0.67402
6	KHLM/HOL	BovineHD0600031853	112524132	50	0.67402
6	KHLM/HOL	BovineHD0600031854	112528536	50	0.67402
6	KHLM/HOL	BovineHD0600031856	112530614	50	0.67402
6	KHLM/HOL	BovineHD0600031857	112531334	50	0.67402
6	YRSL/KHLM	BovineHD0600031918	112853931	56	0.665558
6	YRSL/KHLM	BovineHD0600031923	112868472	56	0.665558
6	YRSL/KHLM	BovineHD0600031924	112870273	56	0.665558
6	YRSL/KHLM	BovineHD0600031925	112871056	56	0.665558
7	KHLM/HOL	BovineHD0700002021	7939042	50	0.652032	AP1M1	FAM32A	CIB3	RAB8A	TPM4
7	YRSL/HOL	BovineHD0700002049	8064458	56	0.822935			CIB3	RAB8A	TPM4
7	YRSL/KHLM	BovineHD0700003445	13267261	56	0.674181	CACNA1A
7	YRSL/HOL	BovineHD0700003599	13707223	56	0.737298	IER2	STX10	NACC1	TRMT1	LYL1	NFIX	NFIX	RAD23A	CALR	FARSA	SYCE2	GCDH	KLF1	KLF1	MAST1	MAST1	RNASEH2A	PRDX2	JUNB	HOOK2	BEST2	ASNA1	TNPO2
7	YRSL/KHLM	BovineHD0700005262	18831187	56	0.671562	EMR4P	VAV1	SH2D3A	TRIP10	TRIP10	С3
7	YRSL/HOL	BovineHD0700005812	20974591	56	0.760668	SEMA6B	LRG1	PLIN5	PLIN4	HDGF2	UBXN6	CHAF1A	SH3GL1	MPND	STAP2	FSD1	TMIGD2	SHD	CCDC94	EBI3	ANKRD24	ANKRD24	ANKRD24	ANKRD24
7	YRSL/HOL	BovineHD0700005814	20983732	56	0.760668	SEMA6B	LRG1	PLIN5	PLIN4	HDGF2	UBXN6	CHAF1A	SH3GL1	MPND	STAP2	FSD1	TMIGD2	SHD	CCDC94	EBI3	ANKRD24	ANKRD24	ANKRD24	ANKRD24	ZBTB7A
7	YRSL/HOL	BTB-00296617	20993918	56	0.718084	SEMA6B	LRG1	PLIN5	PLIN4	HDGF2	UBXN6	CHAF1A	SH3GL1	MPND	STAP2	FSD1	TMIGD2	SHD	CCDC94	EBI3	ANKRD24	ANKRD24	ANKRD24	ANKRD24	ZBTB7A
7	YRSL/KHLM	BovineHD0700005984	21680155	56	0.67613	PIP5K1C	TBXA2R	GIPC3	HMG20B	MGC137027	HMG20B	DOHH	NFIC	NCLN
7	KHLM/HOL	ARS-BFGL-NGS-55096	24735381	50	0.626917
7	KHLM/HOL	BovineHD0700006796	24736111	50	0.626917
7	YRSL/KHLM	BovineHD0700007026	25515017	56	0.709581	CHSY3	ADAMTS19
7	YRSL/KHLM	BovineHD0700007027	25516390	56	0.750853	CHSY3	ADAMTS19
7	KHLM/HOL	BovineHD0700008334	29613590	50	0.630525	PTTG1
7	YRSL/KHLM	BovineHD0700010627	36823659	56	0.667347
7	KHLM/HOL	BovineHD0700011350	39123656	50	0.658823	COMMD10	MIR1271	ARL10	NOP16	HIGD2A	CLTB	FAF2
7	KHLM/HOL	BovineHD0700011385	39269153	50	0.67805	COMMD10	MIR1271	ARL10	NOP16	HIGD2A	CLTB	FAF2	RNF44	CDHR2	GPRIN1	SNCB	EIF4E1B
7	KHLM/HOL	BovineHD0700011386	39270148	50	0.67805	COMMD10	MIR1271	ARL10	NOP16	HIGD2A	CLTB	FAF2	RNF44	CDHR2	GPRIN1	SNCB	EIF4E1B
7	KHLM/HOL	BovineHD0700011387	39270630	50	0.67805	COMMD10	MIR1271	ARL10	NOP16	HIGD2A	CLTB	FAF2	RNF44	CDHR2	GPRIN1	SNCB	EIF4E1B
7	YRSL/HOL	BovineHD0700015773	54538291	56	0.749949	DIAPH1	HDAC3	RELL2	FCHSD1	PCDH1	KIAA0141	PCDH12	RNF14
7	YRSL/HOL	ARS-BFGL-NGS-105148	54567919	56	0.698054				FCHSD1	PCDH1	KIAA0141	PCDH12	RNF14	GNPDA1
7	YRSL/HOL	BovineHD4100006070	54573632	56	0.698054				FCHSD1	PCDH1	KIAA0141	PCDH12	RNF14	GNPDA1
7	YRSL/HOL	BovineHD4100006139	64792083	56	0.737298	SLC36A1	SLC36A1	FAT2	SPARC	ATOX1	G3BP1
7	KHLM/HOL	BovineHD4100006139	64792083	50	0.67805	SLC36A1	SLC36A1	FAT2	SPARC	ATOX1	G3BP1
7	KHLM/HOL	BovineHD0700021743	73888184	50	0.635765	TTC1	PWWP2A	FABP6	C1QTNF2
7	KHLM/HOL	BovineHD4100006206	73889557	50	0.635765	TTC1	PWWP2A	FABP6	C1QTNF2
7	KHLM/HOL	BovineHD0700021744	73892667	50	0.635765	TTC1	PWWP2A	FABP6	C1QTNF2
7	KHLM/HOL	BovineHD0700022536	76810185	50	0.650253
7	KHLM/HOL	BovineHD0700022537	76811835	50	0.650253
7	YRSL/KHLM	BovineHD0700027745	95176148	56	0.698054
7	YRSL/HOL	BovineHD0700028155	96706034	56	0.759223	MCTP1
7	YRSL/KHLM	BovineHD0700028562	97914933	56	0.802926
7	YRSL/HOL	BovineHD0700028562	97914933	56	0.740727
7	YRSL/HOL	BovineHD4100006346	98162374	56	0.697133	PCSK1
7	YRSL/HOL	BovineHD0700031008	106173693	56	0.736493
7	YRSL/HOL	BovineHD0700031129	106661122	56	0.716467
7	YRSL/HOL	BovineHD0700031130	106666122	56	0.716467
7	YRSL/HOL	BovineHD0700031132	106677129	56	0.716467
7	YRSL/HOL	BovineHD0700031149	106713077	56	0.737443
7	KHLM/HOL	BovineHD0700031270	107177076	50	0.624635
7	KHLM/HOL	BovineHD0700031273	107186777	50	0.759777
7	KHLM/HOL	BovineHD0700031276	107194916	50	0.759777
7	KHLM/HOL	BovineHD0700031277	107196953	50	0.759777
7	KHLM/HOL	BovineHD0700031279	107209769	49	0.783445
7	KHLM/HOL	BovineHD0700031281	107212124	50	0.759777
7	KHLM/HOL	BovineHD0700031282	107215292	50	0.759777
7	KHLM/HOL	BovineHD0700031284	107218146	50	0.759777
7	YRSL/HOL	BovineHD0700031978	109568630	56	0.698054
7	KHLM/HOL	Hapmap53962-rs29017056	110397885	50	0.707336	FER
7	KHLM/HOL	BovineHD0700032191	110411058	50	0.652032	FER
7	KHLM/HOL	BovineHD0700032192	110411696	50	0.652032	FER
7	KHLM/HOL	Hapmap3177-BTA-16454	110422232	50	0.707336	FER
7	KHLM/HOL	BovineHD0700032195	110428073	50	0.707336	FER
7	KHLM/HOL	BovineHD0700032196	110431536	50	0.707336	FER
7	KHLM/HOL	BovineHD0700032197	110434016	50	0.707336	FER
7	KHLM/HOL	BovineHD0700032198	110437097	50	0.707336	FER
7	KHLM/HOL	BovineHD0700032199	110442540	50	0.707336	FER
7	KHLM/HOL	BovineHD0700032202	110454449	50	0.707336	FER
7	KHLM/HOL	BovineHD4100006425	110461268	48	0.719024	FER
7	KHLM/HOL	BovineHD0700032210	110481404	50	0.730567	FER
8	KHLM/HOL	BovineHD0800004399	13884690	47	0.783515
8	YRSL/HOL	BovineHD0800008734	28881634	56	0.71835	PSIP1	SNAPC3	SNAPC3
8	YRSL/KHLM	BovineHD0800014728	49261588	56	0.6932	TMC1	ALDH1A1
8	YRSL/KHLM	BovineHD0800014730	49267086	56	0.6932	TMC1	ALDH1A1
8	KHLM/HOL	BovineHD0800016806	55747574	50	0.63151	TLE4
8	KHLM/HOL	BovineHD0800016807	55749832	50	0.63151	TLE4
8	KHLM/HOL	BovineHD0800016808	55753835	50	0.63151	TLE4
8	KHLM/HOL	BovineHD0800016809	55758469	50	0.63151	TLE4
8	KHLM/HOL	BovineHD0800016810	55764007	50	0.63151	TLE4
8	KHLM/HOL	BovineHD0800016814	55785729	50	0.63151	TLE4
8	KHLM/HOL	BovineHD0800016816	55794283	50	0.63151	TLE4
8	KHLM/HOL	BovineHD0800016819	55809491	50	0.63151	TLE4
8	KHLM/HOL	ARS-BFGL-NGS-74002	55813012	50	0.63151	TLE4
8	KHLM/HOL	BovineHD0800016824	55824957	50	0.63151	TLE4
8	KHLM/HOL	BovineHD0800016825	55829756	50	0.63151	TLE4
8	KHLM/HOL	BovineHD0800016826	55831317	50	0.63151	TLE4
8	KHLM/HOL	BovineHD0800016827	55833315	50	0.63151	TLE4
8	KHLM/HOL	BovineHD0800016828	55835323	50	0.63151	TLE4
8	KHLM/HOL	BovineHD0800016829	55840294	50	0.63151	TLE4
8	KHLM/HOL	BovineHD0800016830	55840852	50	0.63151	TLE4
8	KHLM/HOL	BovineHD0800016831	55844458	50	0.63151	TLE4
8	KHLM/HOL	BovineHD0800016833	55848897	50	0.63151	TLE4
8	KHLM/HOL	BovineHD0800016834	55850924	50	0.63151	TLE4
8	KHLM/HOL	BovineHD0800016835	55851687	50	0.63151	TLE4
8	KHLM/HOL	BovineHD0800016836	55855124	50	0.63151	TLE4
8	KHLM/HOL	BovineHD0800016837	55857017	50	0.63151	TLE4
8	KHLM/HOL	BovineHD0800016839	55861455	50	0.63151	TLE4
8	KHLM/HOL	BovineHD0800016840	55862937	50	0.63151	TLE4
8	KHLM/HOL	BovineHD0800016842	55870989	50	0.63151	TLE4
8	KHLM/HOL	BovineHD0800016843	55873136	50	0.63151	TLE4
8	KHLM/HOL	BovineHD0800016845	55875590	50	0.63151	TLE4
8	KHLM/HOL	BovineHD0800016846	55878395	50	0.63151	TLE4
8	KHLM/HOL	BovineHD0800016851	55890225	50	0.63151	TLE4
8	KHLM/HOL	BovineHD0800016853	55892035	50	0.63151	TLE4
8	KHLM/HOL	BovineHD0800016854	55895904	50	0.63151	TLE4
8	KHLM/HOL	BovineHD0800016855	55904138	50	0.63151	TLE4
8	KHLM/HOL	BovineHD0800016858	55913730	50	0.63151	TLE4
8	KHLM/HOL	BovineHD0800016863	55925775	50	0.63151	TLE4
8	KHLM/HOL	BTA-119741-no-rs	55927704	50	0.617503	TLE4
8	YRSL/HOL	BovineHD0800017602	58900011	56	0.697056
8	YRSL/HOL	BovineHD0800017603	58902948	56	0.697056
8	YRSL/HOL	BovineHD0800017604	58905691	52	0.769369
8	YRSL/HOL	BovineHD0800017606	58911079	56	0.697056
8	YRSL/HOL	BovineHD0800017616	58945791	56	0.760266
8	YRSL/HOL	BovineHD0800020067	66845391	56	0.703664
8	YRSL/HOL	BovineHD0800020092	66941509	56	0.713446
8	KHLM/HOL	BovineHD0800022407	74879843	50	0.626832	PPP2R2A	BNIP3L	PNMA2
8	KHLM/HOL	BovineHD0800022414	74897926	50	0.626832	PPP2R2A	BNIP3L	PNMA2	DPYSL2
8	KHLM/HOL	ARS-BFGL-NGS-119329	98811029	50	0.653569	RAD23B	KLF4
8	KHLM/HOL	BovineHD0800029189	98814113	50	0.653569	RAD23B	KLF4
8	KHLM/HOL	BovineHD0800032333	107803876	50	0.715278	ASTN2	TRIM32
8	KHLM/HOL	Hapmap40677-BTA-121871	107821440	50	0.715278	ASTN2	TRIM32
8	KHLM/HOL	BovineHD4100007133	107830220	50	0.675245	ASTN2	TRIM32
8	YRSL/KHLM	BovineHD0800032599	108508423	56	0.656051	ASTN2
8	YRSL/KHLM	BovineHD0800032600	108509268	56	0.656051	ASTN2
8	YRSL/KHLM	BovineHD0800032601	108512013	56	0.656051
8	KHLM/HOL	BovineHD0800032611	108542137	50	0.673973
8	KHLM/HOL	BovineHD0800032612	108544949	49	0.68756
8	KHLM/HOL	BovineHD0800032613	108548176	50	0.673973
8	KHLM/HOL	BovineHD0800032614	108550016	50	0.673973
8	KHLM/HOL	BovineHD0800032615	108553345	50	0.673973
8	KHLM/HOL	ARS-BFGL-NGS-69187	108556349	49	0.668354
8	KHLM/HOL	BovineHD0800032616	108557371	50	0.673973
8	KHLM/HOL	BovineHD0800032617	108558241	50	0.673973
8	KHLM/HOL	BovineHD0800032618	108562443	49	0.665212
8	KHLM/HOL	BovineHD0800032619	108564044	50	0.673973
8	KHLM/HOL	BovineHD0800032626	108583789	50	0.673973
8	YRSL/KHLM	BovineHD0800032644	108639477	56	0.806094	TLR4
8	YRSL/KHLM	BovineHD0800032646	108642766	56	0.806094	TLR4
8	YRSL/KHLM	BovineHD0800032648	108654453	56	0.806094	TLR4
8	YRSL/KHLM	BovineHD0800032649	108658482	56	0.806094	TLR4
8	YRSL/KHLM	BovineHD0800032651	108663779	54	0.837746	TLR4
8	YRSL/HOL	BovineHD0800032651	108663779	55	0.776553	TLR4
8	YRSL/HOL	BovineHD0800032654	108677678	56	0.709581	TLR4
8	YRSL/KHLM	BovineHD0800032655	108682067	56	0.801918	TLR4
8	YRSL/HOL	BovineHD0800032655	108682067	56	0.758278	TLR4
8	YRSL/KHLM	BovineHD0800032657	108687702	56	0.801918	TLR4
8	YRSL/HOL	BovineHD0800032657	108687702	56	0.758278	TLR4
8	YRSL/KHLM	BovineHD0800032661	108700965	56	0.801918	TLR4
8	YRSL/HOL	BovineHD0800032661	108700965	56	0.758278	TLR4
8	YRSL/KHLM	BTB-01859180	108702754	56	0.747991	TLR4
8	YRSL/HOL	BovineHD0800032665	108738278	56	0.709581	TLR4
8	YRSL/KHLM	BovineHD0800032669	108749728	56	0.719135	TLR4
8	YRSL/KHLM	BovineHD0800032670	108751769	56	0.719135	TLR4
8	YRSL/KHLM	BovineHD0800032671	108752777	56	0.719135	TLR4
8	YRSL/KHLM	BovineHD0800032673	108761018	56	0.719135	TLR4
8	YRSL/KHLM	BovineHD0800032677	108771903	55	0.73447	TLR4
8	YRSL/KHLM	BTB-01944037	108772548	56	0.719135	TLR4
8	YRSL/KHLM	BovineHD0800032678	108773741	56	0.719135	TLR4
8	KHLM/HOL	BovineHD0800032911	109403938	50	0.802253
8	KHLM/HOL	BovineHD0800032912	109405122	50	0.802253
8	KHLM/HOL	BovineHD0800032917	109416131	50	0.704231
8	KHLM/HOL	BovineHD0800032918	109417849	50	0.704231
8	KHLM/HOL	BovineHD0800032994	109639442	50	0.627976
9	KHLM/HOL	BovineHD0900001120	5375131	50	0.63151
9	KHLM/HOL	BovineHD0900013341	48455890	50	0.625776	GRIK5
9	KHLM/HOL	BovineHD0900013368	48524084	49	0.668051	GRIK5
9	KHLM/HOL	BovineHD0900013369	48526536	50	0.66109	GRIK5
9	KHLM/HOL	BovineHD0900013371	48531748	50	0.632827	GRIK5
9	KHLM/HOL	BovineHD0900013736	49836278	46	0.638892	ASCC3
9	YRSL/KHLM	BovineHD0900014166	51348770	56	0.663721	SIM1
9	YRSL/HOL	BovineHD0900014687	53379687	56	0.800955	KLHL32
9	KHLM/HOL	BovineHD0900020379	73394058	50	0.643795	SLC2A12	SGK1
9	KHLM/HOL	BovineHD0900021333	76567720	50	0.63151	TNFAIP3
9	KHLM/HOL	BovineHD0900021787	78126727	50	0.617503	TXLNB	CITED2
9	YRSL/KHLM	BovineHD0900022834	82092937	56	0.691279	ADAT2	PEX3	FUCA2	PHACTR2
9	YRSL/KHLM	BovineHD0900023196	83254785	56	0.810076	UTRN
9	YRSL/KHLM	BovineHD0900027446	96503724	56	0.782399	PRPS1	TMEM181	DYNLT1	SYTL3	EZR
9	YRSL/HOL	BovineHD0900030841	105067128	56	0.822876	WDR27	PHF10	TCTE3
10	KHLM/HOL	BovineHD1000001981	6335470	50	0.625776	GCNT4	ANKRD31
10	KHLM/HOL	BovineHD1000006691	20564657	50	0.676194	MGC151651	TBC1D21	SDR39U1	KHNYN	CBLN3	NYNRIN	NFATC4	RIPK3	ADCY4	LTB4R2	CIDEB	RABGGTA	TGM1	TINF2
10	KHLM/HOL	BovineHD1000006693	20572270	50	0.676194	MGC151651	TBC1D21	SDR39U1	KHNYN	CBLN3	NYNRIN	NFATC4	RIPK3	ADCY4	LTB4R2	CIDEB	RABGGTA	TGM1	TINF2	GMPR2
10	KHLM/HOL	BovineHD1000006694	20576797	50	0.676194	MGC151651	TBC1D21	SDR39U1	KHNYN	CBLN3	NYNRIN	NFATC4	RIPK3	ADCY4	LTB4R2	CIDEB	RABGGTA	TGM1	TINF2	GMPR2
10	KHLM/HOL	BovineHD1000007340	22499625	50	0.666118
10	KHLM/HOL	BovineHD1000007470	22890003	50	0.666118
10	KHLM/HOL	BovineHD1000007480	22900753	50	0.666118
10	KHLM/HOL	BovineHD1000007482	22902650	50	0.65404
10	KHLM/HOL	BovineHD1000007483	22903774	50	0.666118
10	KHLM/HOL	BovineHD1000007484	22904597	50	0.666118
10	KHLM/HOL	BovineHD1000007485	22905947	50	0.65404
10	KHLM/HOL	BovineHD1000007490	22912474	50	0.65404
10	KHLM/HOL	BovineHD1000007491	22913370	50	0.65404
10	KHLM/HOL	BovineHD1000007521	22952910	50	0.666118
10	YRSL/HOL	BovineHD1000007833	23889533	56	0.71526
10	YRSL/HOL	BovineHD1000009279	28281401	56	0.706298	NOP10	SLC12A6
10	YRSL/KHLM	BovineHD1000009768	29607303	56	0.668241	FMN1
10	YRSL/KHLM	BovineHD1000009773	29622420	56	0.668241	FMN1
10	YRSL/KHLM	BovineHD1000010622	33472641	56	0.689767	MEIS2
10	YRSL/KHLM	BovineHD1000010623	33473412	56	0.689767	MEIS2
10	YRSL/HOL	BovineHD1000011009	34956315	56	0.703494
10	KHLM/HOL	BovineHD1000011661	37657513	50	0.677292	EHD4	PLA2G4E	PLA2G4D	PLA2G4F	VPS39	TMEM87A	GANC
10	KHLM/HOL	BovineHD1000014332	47649872	50	0.627976	TLN2
10	YRSL/HOL	BovineHD1000014759	49028313	56	0.758638	RORA
10	KHLM/HOL	BovineHD1000015552	51953673	50	0.717309	LIPC
10	KHLM/HOL	BovineHD1000015745	52704057	50	0.617503	GRINL1A
10	KHLM/HOL	BovineHD1000015750	52729715	50	0.70877	GRINL1A
10	KHLM/HOL	BovineHD1000017211	58278310	50	0.666118	MYO5A	MIR1248-2	MYO5C	GNB5
10	KHLM/HOL	BovineHD4100008185	60587923	50	0.660405	ATP8B4
10	YRSL/KHLM	BovineHD1000018806	65127632	56	0.694107	SQRDL	PLDN	SLC30A4	MIR147	SPATA5L1	GATM
10	YRSL/HOL	BovineHD1000019610	68404940	56	0.749045
10	YRSL/HOL	BovineHD1000020191	70468678	56	0.759448
10	YRSL/HOL	BTB-01332940	73417064	56	0.698976	MNAT1	TRMT5	SLC38A6
10	YRSL/HOL	BovineHD1000020888	73437794	56	0.698976	MNAT1	TRMT5	SLC38A6
10	KHLM/HOL	BovineHD1000022986	80668529	50	0.630525	RAD51L1
10	KHLM/HOL	BovineHD1000022988	80677702	50	0.630525	RAD51L1
10	KHLM/HOL	BovineHD1000023721	83257815	50	0.631676
10	YRSL/HOL	BovineHD1000023723	83265090	56	0.759223
10	YRSL/HOL	BovineHD1000023725	83275472	56	0.759223
10	YRSL/HOL	ARS-BFGL-NGS-115999	83276820	56	0.759223
10	YRSL/HOL	BovineHD1000023726	83279686	56	0.759223
10	YRSL/HOL	BovineHD1000023727	83280760	56	0.759223
10	YRSL/HOL	BovineHD1000023728	83282585	56	0.759223
10	YRSL/HOL	BovineHD1000023730	83291908	56	0.759223	SIPA1L1
10	YRSL/HOL	BovineHD1000023732	83295130	56	0.759223	SIPA1L1
10	YRSL/HOL	ARS-BFGL-NGS-112698	83296927	56	0.759223	SIPA1L1
10	YRSL/HOL	BovineHD1000023733	83298217	56	0.759223	SIPA1L1
10	YRSL/HOL	BovineHD1000023734	83299507	56	0.759223	SIPA1L1
10	YRSL/KHLM	BovineHD1000024417	85598542	56	0.7143	ACOT2	ACOT4	DNAL1	PTGR2	ZNF410	COQ6	ENTPD5
10	YRSL/KHLM	BovineHD1000024418	85599300	56	0.758278	ACOT2	ACOT4	DNAL1	PTGR2	ZNF410	COQ6	ENTPD5
10	YRSL/KHLM	BovineHD1000024420	85613286	56	0.758278	ACOT2	ACOT4	DNAL1	PTGR2	ZNF410	COQ6	ENTPD5
10	YRSL/KHLM	BovineHD1000024421	85617902	56	0.758278	ACOT2	ACOT4	DNAL1	PTGR2	ZNF410	COQ6	ENTPD5
10	YRSL/KHLM	BovineHD1000024422	85618623	56	0.758278		ACOT4	DNAL1	PTGR2	ZNF410	COQ6	ENTPD5
10	YRSL/KHLM	BovineHD1000024423	85623365	56	0.736205		ACOT4	DNAL1	PTGR2	ZNF410	COQ6	ENTPD5	ALDH6A1
10	YRSL/KHLM	BovineHD1000024425	85628959	56	0.736205		ACOT4	DNAL1	PTGR2	ZNF410	COQ6	ENTPD5	ALDH6A1
10	YRSL/KHLM	BovineHD1000024426	85630068	56	0.736205		ACOT4	DNAL1	PTGR2	ZNF410	COQ6	ENTPD5	ALDH6A1
10	YRSL/KHLM	BovineHD1000024427	85631168	56	0.736205		ACOT4	DNAL1	PTGR2	ZNF410	COQ6	ENTPD5	ALDH6A1
10	YRSL/KHLM	BovineHD1000024428	85633389	56	0.736205		ACOT4	DNAL1	PTGR2	ZNF410	COQ6	ENTPD5	ALDH6A1
10	YRSL/KHLM	BovineHD1000024446	85725691	56	0.723843				PTGR2	ZNF410	COQ6	ENTPD5	ALDH6A1	LIN52
10	YRSL/KHLM	BovineHD1000024449	85739820	56	0.68878				PTGR2	ZNF410	COQ6	ENTPD5	ALDH6A1	LIN52
10	KHLM/HOL	BovineHD1000028815	99592119	50	0.623906
10	KHLM/HOL	BovineHD1000028819	99611771	50	0.683067
10	YRSL/HOL	BovineHD1000029796	102337001	56	0.73553	FOXN3
11	KHLM/HOL	BovineHD1100002184	5946084	49	0.631193	PTPN13	NPAS2	TBC1D8
11	KHLM/HOL	BovineHD1100002629	7045279	50	0.631676	IL1R1	IL1RL2	IL1RL1	IL18R1	IL18RAP	SLC9A4
11	KHLM/HOL	ARS-BFGL-NGS-100141	7047686	50	0.631676	IL1R1	IL1RL2	IL1RL1	IL18R1	IL18RAP	SLC9A4
11	KHLM/HOL	BovineHD1100002634	7061654	50	0.631676	IL1R1	IL1RL2	IL1RL1	IL18R1	IL18RAP	SLC9A4
11	YRSL/HOL	BovineHD1100003786	11238466	55	0.716257	ALMS1	EGR4	FBXO41	FBXO41	CCT7	SMYD5	RAB11FIP5	MIR2294	SFXN5
11	KHLM/HOL	BovineHD1100005478	17793624	50	0.683067
11	KHLM/HOL	BovineHD1100005481	17797356	50	0.683067
11	KHLM/HOL	BovineHD1100005483	17800026	50	0.683067
11	KHLM/HOL	ARS-BFGL-NGS-95690	17801204	50	0.683067
11	KHLM/HOL	BovineHD1100005484	17802367	50	0.659956
11	KHLM/HOL	BovineHD1100005891	19248362	50	0.676951	VIT	STRN
11	KHLM/HOL	BovineHD1100006925	22795311	50	0.667261	SLC8A1
11	YRSL/KHLM	BovineHD1100011090	37423904	55	0.659688	SPTBN1	EML6	RTN4
11	YRSL/KHLM	BovineHD1100011128	37529111	53	0.743451		EML6	RTN4
11	YRSL/KHLM	BovineHD1100011144	37552302	56	0.691701		EML6	RTN4
11	YRSL/HOL	BovineHD1100011156	37589887	56	0.736382		EML6	RTN4	MGC139228
11	YRSL/KHLM	BovineHD4100008751	37602429	56	0.708068		EML6	RTN4	MGC139228
11	YRSL/HOL	BovineHD1100011505	38897266	56	0.820277	CCDC85A
11	YRSL/HOL	BovineHD1100011506	38901068	56	0.820277	CCDC85A
11	YRSL/HOL	BovineHD1100011507	38903840	56	0.820277	CCDC85A
11	YRSL/HOL	BovineHD1100011508	38906721	56	0.737298	CCDC85A
11	YRSL/HOL	BovineHD1100018762	66340562	56	0.73553	C1D	WDR92
11	YRSL/HOL	BovineHD1100018763	66342767	56	0.73553	C1D	WDR92
11	YRSL/KHLM	BovineHD1100021316	74730524	56	0.713733	NCOA1
11	YRSL/KHLM	BovineHD1100021317	74731727	56	0.713733	NCOA1
11	YRSL/KHLM	BovineHD1100021318	74734835	56	0.713733	NCOA1
11	YRSL/KHLM	BovineHD1100021319	74738281	56	0.713733	NCOA1
11	YRSL/KHLM	BovineHD1100021320	74741137	56	0.713733	NCOA1
11	YRSL/KHLM	BovineHD1100021321	74746759	56	0.713733	NCOA1
11	YRSL/KHLM	BovineHD1100021322	74752702	55	0.70712	NCOA1
11	YRSL/HOL	BovineHD1100023012	80368821	56	0.718981	NT5C1B	RDH14
11	YRSL/HOL	BovineHD1100023013	80372510	56	0.718981	NT5C1B	RDH14
11	YRSL/HOL	BovineHD1100023015	80380638	56	0.698054	NT5C1B	RDH14
11	YRSL/HOL	BovineHD1100023016	80384692	56	0.76152	NT5C1B	RDH14
11	YRSL/HOL	BovineHD1100023017	80387076	56	0.698054	NT5C1B	RDH14
11	YRSL/HOL	BovineHD1100023018	80393597	51	0.744729	NT5C1B	RDH14
11	YRSL/KHLM	BovineHD1100023562	82249938	56	0.673308
11	YRSL/HOL	BovineHD1100023710	82808513	56	0.847901	MYCN	DDX1	NBAS
11	YRSL/HOL	BovineHD1100023711	82810546	56	0.847901	MYCN	DDX1	NBAS
11	YRSL/HOL	BTA-119803-no-rs	82811186	56	0.847901	MYCN	DDX1	NBAS
11	YRSL/HOL	BovineHD1100023712	82812116	56	0.847901	MYCN	DDX1	NBAS
11	YRSL/HOL	BovineHD1100023713	82813142	56	0.847901	MYCN	DDX1	NBAS
11	YRSL/HOL	BovineHD1100023714	82815912	56	0.847901	MYCN	DDX1	NBAS
11	YRSL/HOL	BovineHD1100023715	82817065	56	0.847901	MYCN	DDX1	NBAS
11	YRSL/HOL	BovineHD1100023716	82818074	56	0.847901	MYCN	DDX1	NBAS
11	YRSL/HOL	BovineHD1100023719	82820694	56	0.847901	MYCN	DDX1	NBAS
11	YRSL/HOL	BovineHD1100023722	82824058	56	0.847901	MYCN	DDX1	NBAS
11	YRSL/HOL	BovineHD1100023724	82826964	56	0.847901	MYCN	DDX1	NBAS
11	YRSL/HOL	BovineHD1100023725	82830368	56	0.847901	MYCN	DDX1	NBAS
11	YRSL/HOL	BovineHD1100023726	82833158	56	0.808515	MYCN	DDX1	NBAS
11	YRSL/HOL	ARS-BFGL-NGS-5371	82833655	56	0.847901	MYCN	DDX1	NBAS
11	YRSL/HOL	BovineHD1100023727	82834249	56	0.847901	MYCN	DDX1	NBAS
11	YRSL/KHLM	BovineHD1100024055	83557577	56	0.722535	FAM84A
11	YRSL/KHLM	BovineHD1100024059	83577063	56	0.668601	FAM84A
11	YRSL/HOL	BovineHD1100024059	83577063	56	0.713567	FAM84A
11	YRSL/KHLM	BovineHD1100024111	83760360	56	0.678534	FAM84A
11	YRSL/HOL	BovineHD1100024249	84440449	56	0.760668
11	YRSL/KHLM	BovineHD1100024282	84661719	56	0.690345
11	YRSL/KHLM	BovineHD1100024581	85613102	56	0.668241
11	YRSL/KHLM	BovineHD1100024647	85783689	56	0.657554
11	YRSL/HOL	BovineHD1100024666	85872176	56	0.784542	LPIN1
11	YRSL/HOL	BovineHD1100024667	85881042	56	0.76437	LPIN1
11	YRSL/HOL	BovineHD1100025047	87179696	56	0.729341	NOL10	ODC1	HPCAL1
11	KHLM/HOL	BovineHD1100025047	87179696	50	0.672817	NOL10	ODC1	HPCAL1
11	YRSL/HOL	BovineHD1100025049	87184974	56	0.729341	NOL10	ODC1	HPCAL1
11	KHLM/HOL	BovineHD1100025049	87184974	50	0.672817	NOL10	ODC1	HPCAL1
11	YRSL/HOL	BovineHD1100030493	104895533	56	0.703494	BRD3	WDR5
11	YRSL/HOL	Hapmap52927-rs29019310	104897001	56	0.703494	BRD3	WDR5
11	YRSL/KHLM	BovineHD1100030684	105649920	56	0.659719	EHMT1	ARRDC1	ZMYND19	WDR85	MRPL41	NELF	ENTPD8	NOXA1	COBRA1
11	YRSL/KHLM	BovineHD1100030688	105666992	56	0.737443	EHMT1	ARRDC1	ZMYND19	WDR85	MRPL41	NELF	ENTPD8	NOXA1	COBRA1
12	YRSL/HOL	BovineHD1200001254	4100293	56	0.700678
12	KHLM/HOL	BovineHD1200001254	4100293	50	0.640279
12	YRSL/HOL	BovineHD1200001255	4102247	56	0.700678
12	KHLM/HOL	BovineHD1200001255	4102247	50	0.640279
12	KHLM/HOL	BovineHD1200013000	47324483	50	0.643795
12	KHLM/HOL	BovineHD1200013009	47340567	50	0.643795
12	YRSL/KHLM	BovineHD1200013752	50202402	56	0.735361
12	KHLM/HOL	BovineHD1200018160	66570852	50	0.726521	GPC5
12	KHLM/HOL	BovineHD1200018162	66577832	50	0.642043	GPC5
12	YRSL/HOL	BovineHD1200018228	66764074	56	0.76233	GPC5
12	KHLM/HOL	BovineHD1200022297	78336503	50	0.655405	MBNL2	RAP2A
12	YRSL/KHLM	BovineHD1200022466	78817251	56	0.690405	RANBP6
12	KHLM/HOL	BovineHD1200022896	80040843	50	0.628411	UBAC2	GPR18	GPR183	EBI2
12	KHLM/HOL	BovineHD1200022897	80041837	50	0.628411	UBAC2	GPR18	GPR183	EBI2
12	YRSL/KHLM	BovineHD1200023233	81101470	56	0.759448	PCCA	A2LD1	TMTC4
12	YRSL/KHLM	BovineHD1200023369	81448360	56	0.747991	NALCN
12	YRSL/KHLM	BovineHD1200023396	81515126	56	0.742375	NALCN
12	YRSL/KHLM	BovineHD1200023397	81516019	56	0.716253	NALCN
12	YRSL/KHLM	BovineHD1200023398	81519111	56	0.718292	NALCN
12	YRSL/KHLM	BovineHD1200023399	81520090	56	0.801122	NALCN
12	YRSL/KHLM	BovineHD1200023400	81520997	56	0.801122	NALCN
12	YRSL/KHLM	BovineHD1200023401	81521790	56	0.801122	NALCN
12	YRSL/KHLM	BovineHD1200023402	81523845	56	0.801122	NALCN
12	YRSL/KHLM	BovineHD1200023403	81527355	56	0.801122	NALCN
12	YRSL/KHLM	BovineHD1200023404	81528717	56	0.801122	NALCN
12	YRSL/KHLM	BovineHD1200023405	81530121	56	0.801122	NALCN
12	YRSL/KHLM	BovineHD1200023406	81531081	56	0.801122	NALCN
12	YRSL/KHLM	BovineHD1200023407	81531851	56	0.84457	NALCN
12	YRSL/KHLM	BovineHD1200023408	81533596	56	0.778498	NALCN
12	YRSL/KHLM	BovineHD1200023409	81536347	56	0.801122	NALCN
12	YRSL/KHLM	BovineHD1200023411	81543377	56	0.801122	NALCN
12	YRSL/KHLM	BovineHD1200023413	81546536	56	0.801122	NALCN
12	YRSL/KHLM	BovineHD1200023414	81547630	56	0.801122	NALCN
12	YRSL/KHLM	BovineHD1200023415	81549847	56	0.801122	NALCN
12	YRSL/KHLM	BovineHD1200023416	81550879	56	0.801122	NALCN
12	YRSL/KHLM	BovineHD1200023418	81553507	56	0.801122	NALCN
12	YRSL/KHLM	BovineHD1200023419	81557876	56	0.801122	NALCN
12	YRSL/KHLM	BovineHD1200023421	81562839	56	0.801122	NALCN
12	YRSL/KHLM	BovineHD1200023422	81564402	56	0.801122	NALCN
12	YRSL/KHLM	BovineHD1200023423	81564949	56	0.801122	NALCN
12	YRSL/KHLM	ARS-BFGL-NGS-116352	81565644	54	0.792943	NALCN
12	YRSL/KHLM	BovineHD1200023436	81579032	56	0.801122	NALCN
12	YRSL/KHLM	BovineHD1200024366	84098587	56	0.691229
12	YRSL/KHLM	BovineHD1200024367	84101237	56	0.713733
12	YRSL/KHLM	BovineHD1200024368	84104465	56	0.667792
12	YRSL/KHLM	BovineHD1200024369	84105572	56	0.691561
12	YRSL/KHLM	BovineHD1200024370	84107067	56	0.691561
12	YRSL/KHLM	BovineHD1200024371	84107947	56	0.677665
12	YRSL/KHLM	BovineHD1200024372	84118222	56	0.691561
12	YRSL/KHLM	BovineHD1200024373	84119160	56	0.691561
12	YRSL/KHLM	BovineHD1200024374	84120133	56	0.691561
12	YRSL/KHLM	BovineHD1200024375	84121435	56	0.691561
12	YRSL/KHLM	BovineHD1200024376	84122404	56	0.691561
12	YRSL/KHLM	BovineHD1200024377	84123180	56	0.691561
12	YRSL/KHLM	BovineHD1200024378	84124047	56	0.691561
12	YRSL/HOL	BovineHD1200026521	90461763	56	0.704432	ATP11A	MCF2L	F7	F10	PROZ	PCID2				MIR2302
12	YRSL/HOL	BovineHD1200026552	90580288	56	0.735361	ATP11A	MCF2L	F7	F10	PROZ	PCID2	CUL4A	LAMP1	GRTP1	MIR2302	ADPRHL1	TMCO3	TFDP1	ATP4B	GRK1
12	YRSL/HOL	BovineHD4100009828	90581257	56	0.770448	ATP11A	MCF2L	F7	F10	PROZ	PCID2	CUL4A	LAMP1	GRTP1	MIR2302	ADPRHL1	TMCO3	TFDP1	ATP4B	GRK1
12	YRSL/HOL	Hapmap57288-ss46526584	90621015	56	0.802926		MCF2L	F7	F10	PROZ	PCID2	CUL4A	LAMP1	GRTP1	MIR2302	ADPRHL1	TMCO3	TFDP1	ATP4B	GRK1
13	KHLM/HOL	BovineHD1300001148	4390828	50	0.629121
13	KHLM/HOL	BovineHD1300001357	5177164	50	0.652032
13	KHLM/HOL	BovineHD1300001428	5674672	50	0.659956	BTBD3
13	KHLM/HOL	BovineHD1300001807	6980365	50	0.671661	ISM1	TASP1
13	KHLM/HOL	BovineHD1300001808	6983209	50	0.671661	ISM1	TASP1
13	YRSL/KHLM	BovineHD1300001814	6996625	55	0.663897	ISM1	TASP1
13	YRSL/KHLM	BovineHD1300001836	7036047	56	0.698976	ISM1	TASP1
13	KHLM/HOL	BovineHD1300002113	7979780	50	0.652778	MACROD2	FLRT3
13	YRSL/KHLM	BovineHD1300002271	8596491	56	0.668241	MACROD2
13	YRSL/KHLM	BovineHD1300002273	8603645	56	0.691279	MACROD2
13	YRSL/KHLM	BovineHD1300002274	8607747	56	0.691279	MACROD2
13	YRSL/KHLM	BovineHD1300002275	8616924	56	0.691279	MACROD2
13	YRSL/KHLM	BovineHD1300002276	8620171	56	0.691279	MACROD2
13	YRSL/KHLM	BovineHD1300002277	8624013	56	0.691279	MACROD2
13	YRSL/KHLM	BovineHD1300002278	8625700	56	0.691279	MACROD2
13	YRSL/KHLM	BovineHD1300024518	8642122	56	0.691279	MACROD2
13	YRSL/KHLM	BovineHD1300002293	8689378	56	0.760266	MACROD2
13	YRSL/KHLM	BovineHD1300002400	9040737	56	0.740727	MACROD2
13	YRSL/KHLM	BovineHD1300002403	9050342	56	0.716108	MACROD2
13	YRSL/KHLM	BovineHD1300002614	9724562	56	0.687793	MACROD2
13	YRSL/HOL	BovineHD1300002614	9724562	56	0.886742	MACROD2
13	KHLM/HOL	BovineHD1300002711	10068085	50	0.653525	MACROD2
13	YRSL/HOL	BovineHD1300002715	10078984	54	0.749763	MACROD2
13	YRSL/KHLM	BovineHD1300004210	14837892	56	0.700221	VAMP7
13	YRSL/KHLM	BovineHD1300004892	17140216	56	0.71526	PRKCQ
13	YRSL/KHLM	BovineHD1300004894	17148888	56	0.71526	PRKCQ
13	YRSL/KHLM	BovineHD1300004895	17150188	56	0.71526	PRKCQ
13	YRSL/HOL	BovineHD1300004928	17260266	56	0.697912	PRKCQ	PFKFB3
13	YRSL/HOL	BovineHD1300007299	25255170	56	0.791299
13	YRSL/KHLM	BovineHD1300008502	29169700	56	0.659719
13	YRSL/KHLM	BovineHD1300008504	29177660	56	0.659719
13	YRSL/KHLM	BovineHD1300009286	31736693	56	0.786625	RSU1	CUBN	TRDMT1
13	YRSL/KHLM	BovineHD1300009289	31740905	56	0.76233	RSU1	CUBN	TRDMT1
13	YRSL/KHLM	BovineHD1300009290	31741908	56	0.786625	RSU1	CUBN	TRDMT1
13	YRSL/KHLM	BovineHD1300009294	31749533	56	0.76233	RSU1	CUBN	TRDMT1	VIM
13	YRSL/HOL	BovineHD1300009332	31871567	56	0.729341		CUBN	TRDMT1	VIM	ST8SIA6
13	YRSL/HOL	BovineHD1300009359	31944491	55	0.698037		CUBN	TRDMT1	VIM	ST8SIA6
13	KHLM/HOL	BovineHD1300013057	44822465	50	0.694048	KLF6
13	KHLM/HOL	BovineHD1300013064	44842040	50	0.673973	KLF6
13	KHLM/HOL	ARS-BFGL-NGS-85920	44847602	50	0.62963	KLF6
13	KHLM/HOL	BovineHD1300013066	44854912	50	0.652382	KLF6
13	YRSL/HOL	BovineHD1300013103	45014588	56	0.733049	KLF6
13	YRSL/HOL	BovineHD1300013117	45062194	56	0.715993	KLF6
13	YRSL/HOL	BovineHD1300013118	45065869	56	0.715993	KLF6
13	YRSL/HOL	BovineHD1300013121	45069526	56	0.699017	KLF6
13	KHLM/HOL	BovineHD1300021453	74319182	50	0.674754	STK4	KCNS1	WFDC5	bTrappin-5	PI3	SLPI	SLPI	MATN4	RBPJL	RBPJL	SDC4	SYS1	TP53TG5	DBNDD2	PIGT
13	YRSL/HOL	BovineHD1300024262	83387292	56	0.723843
13	YRSL/HOL	Hapmap43792-BTA-122725	83437845	56	0.760668
14	YRSL/HOL	BovineHD4100010580	3897650	56	0.747169	SLC45A4	DENND3	PTK2	MIR151
14	YRSL/KHLM	BovineHD1400004531	16069235	54	0.694361
14	YRSL/HOL	BovineHD1400004568	16141490	56	0.789985
14	YRSL/HOL	BovineHD1400006080	21123239	56	0.703494	H3F3C	PRKDC	MCM4	TMEM189-UBE2V1
14	YRSL/KHLM	BovineHD1400006467	22403807	56	0.67013	SNTG1
14	KHLM/HOL	UA-IFASA-8135	28575850	50	0.630848	CLVS1	ASPH
14	KHLM/HOL	BovineHD1400008289	28671618	50	0.662813	CLVS1	ASPH
14	KHLM/HOL	BovineHD1400008290	28672614	50	0.662813	CLVS1	ASPH
14	KHLM/HOL	BovineHD1400008291	28673837	50	0.662813	CLVS1	ASPH
14	KHLM/HOL	BovineHD1400008294	28685683	50	0.662813	CLVS1	ASPH
14	KHLM/HOL	BovineHD1400008836	30579283	50	0.68129
14	YRSL/HOL	BovineHD1400010962	38261474	56	0.763143	KCNB2	MIR1603
14	YRSL/HOL	BovineHD1400011299	39389354	56	0.725701	STAU2	UBE2W	TCEB1	TMEM70	LY96
14	YRSL/HOL	BTB-00476821	77095240	56	0.697056	MMP16	SLC2A5
14	YRSL/HOL	BovineHD1400021621	77095795	56	0.697056	MMP16	SLC2A5
14	YRSL/HOL	BovineHD1400021622	77096279	56	0.697056	MMP16	SLC2A5
14	YRSL/HOL	BovineHD1400021623	77098889	56	0.697056	MMP16	SLC2A5
14	YRSL/HOL	BovineHD1400021871	78084820	56	0.722018
14	KHLM/HOL	BovineHD1400024175	79611645	50	0.707336	CA3	CA1	CA13	MGC133577	E2F5
15	YRSL/KHLM	BovineHD1500003957	15764194	55	0.715467	ENDOD1	JMJD2D	CWC15	AMOTL1
15	YRSL/KHLM	BovineHD1500003958	15765028	55	0.715467	ENDOD1	JMJD2D	CWC15	AMOTL1
15	KHLM/HOL	BovineHD1500004074	16134555	50	0.716209	PIWIL4	FUT4	MGC137061
15	KHLM/HOL	BovineHD1500004079	16141696	49	0.649943	PIWIL4	FUT4	MGC137061
15	YRSL/KHLM	BovineHD1500004581	18031751	56	0.656051	CUL5	ACAT1	NPAT	ATM
15	YRSL/KHLM	BovineHD1500004582	18041105	56	0.736205	CUL5	ACAT1	NPAT	ATM
15	YRSL/KHLM	BovineHD1500004583	18046348	56	0.736205	CUL5	ACAT1	NPAT	ATM
15	YRSL/KHLM	BovineHD1500004587	18060750	56	0.67013	CUL5	ACAT1	NPAT	ATM
15	YRSL/KHLM	BovineHD1500004591	18083196	56	0.736205	CUL5	ACAT1	NPAT	ATM
15	YRSL/KHLM	BovineHD1500004592	18086389	56	0.67013	CUL5	ACAT1	NPAT	ATM
15	YRSL/KHLM	BovineHD1500004593	18101270	56	0.76152	CUL5	ACAT1	NPAT	ATM
15	YRSL/KHLM	ARS-BFGL-NGS-38288	18108465	56	0.802848	CUL5	ACAT1	NPAT	ATM
15	YRSL/HOL	ARS-BFGL-NGS-38288	18108465	56	0.752375	CUL5	ACAT1	NPAT	ATM
15	YRSL/KHLM	BovineHD1500004594	18117167	56	0.76152	CUL5	ACAT1	NPAT	ATM
15	YRSL/KHLM	BovineHD1500025062	18134967	56	0.76152	CUL5	ACAT1	NPAT	ATM
15	YRSL/KHLM	BovineHD1500004597	18137423	56	0.76152	CUL5	ACAT1	NPAT	ATM
15	YRSL/KHLM	BovineHD1500004600	18156280	56	0.782254	CUL5	ACAT1	NPAT	ATM
15	YRSL/KHLM	BovineHD1500004617	18245902	56	0.727156			NPAT	ATM	KDELC2
15	YRSL/HOL	BovineHD1500004617	18245902	56	0.752375			NPAT	ATM	KDELC2
15	YRSL/KHLM	BovineHD1500005586	22071105	56	0.832928	POU2AF1	BTG4	MIR34B	MIR34C	MGC133619	LAYN	SIK2
15	YRSL/HOL	BovineHD1500009469	34744520	56	0.722018	GRAMD1B	SCN3B	ZNF202	SAAL1
15	YRSL/HOL	BovineHD1500009474	34751578	56	0.722018	GRAMD1B	SCN3B	ZNF202	SAAL1
15	YRSL/HOL	BovineHD1500009477	34756306	56	0.712694	GRAMD1B	SCN3B	ZNF202	SAAL1
15	YRSL/HOL	BovineHD1500010199	37207119	56	0.735543	SOX6
15	YRSL/KHLM	BovineHD1500011518	41840095	56	0.68309	GALNTL4
15	YRSL/KHLM	BovineHD1500011543	41882652	56	0.702555	GALNTL4
15	YRSL/KHLM	BovineHD1500011549	41896628	56	0.716108	GALNTL4
15	YRSL/KHLM	BovineHD1500011550	41897082	56	0.765234	GALNTL4
15	YRSL/KHLM	BovineHD1500011553	41899906	56	0.68309	GALNTL4
15	YRSL/KHLM	BovineHD1500011597	41950239	52	0.760951	GALNTL4
15	YRSL/HOL	BovineHD1500018440	64410696	56	0.703494	CCDC73	PRRG4	DEPDC7	TCP11L1	CSTF3
15	YRSL/HOL	BTB-01706506	64436323	56	0.703494		PRRG4	DEPDC7	TCP11L1	CSTF3
15	YRSL/KHLM	BovineHD1500018983	66198250	56	0.669251	EHF	APIP	PDHX	MIR1343
15	YRSL/KHLM	BovineHD1500022498	77162296	56	0.657561	PHF21A	CREB3L1	DGKZ	MDK	CHRM4	AMBRA1
15	YRSL/KHLM	BovineHD1500023064	79172769	56	0.681216	OR4X1
15	YRSL/KHLM	BovineHD1500023065	79174071	56	0.681216	OR4X1
15	YRSL/KHLM	BovineHD1500023066	79175718	56	0.681216	OR4X1
15	YRSL/KHLM	BovineHD1500023076	79204413	56	0.689084	OR4X1
15	KHLM/HOL	BovineHD1500023825	81811276	50	0.69449	LRRC55	APLNR	TNKS1BP1	SSRP1	P2RX3	PRG3	PRG3	SLC43A3
15	KHLM/HOL	Hapmap58582-ss46526544	81818289	50	0.642623	LRRC55	APLNR	TNKS1BP1	SSRP1	P2RX3	PRG3	PRG3	SLC43A3
15	KHLM/HOL	BovineHD1500023833	81851257	50	0.642623	LRRC55	APLNR	TNKS1BP1	SSRP1	P2RX3	PRG3	PRG3	SLC43A3
15	KHLM/HOL	BovineHD1500023835	81857162	50	0.642623	LRRC55	APLNR	TNKS1BP1	SSRP1	P2RX3	PRG3	PRG3	SLC43A3
16	KHLM/HOL	BovineHD4100012265	758033	50	0.68129	PPFIA4	MYOG	ADORA1	MYBPH	CHI3L1	BTG2	FMOD
16	KHLM/HOL	BovineHD1600000167	760928	50	0.68129	PPFIA4	MYOG	ADORA1	MYBPH	CHI3L1	BTG2	FMOD
16	KHLM/HOL	BovineHD1600000168	761768	50	0.68129	PPFIA4	MYOG	ADORA1	MYBPH	CHI3L1	BTG2	FMOD
16	KHLM/HOL	BovineHD1600001304	4561765	50	0.62154	IL10	IL19	IL20	PIGR	FAIM3	IL24	SARG	YOD1	PFKFB2
16	KHLM/HOL	BovineHD1600001307	4569808	50	0.683067	IL10	IL19	IL20	PIGR	FAIM3	IL24	SARG	YOD1	PFKFB2	C4BPB
16	KHLM/HOL	BovineHD1600001308	4571480	50	0.683067	IL10	IL19	IL20	PIGR	FAIM3	IL24	SARG	YOD1	PFKFB2	C4BPB
16	KHLM/HOL	BovineHD1600001309	4574211	50	0.683067	IL10	IL19	IL20	PIGR	FAIM3	IL24	SARG	YOD1	PFKFB2	C4BPB
16	KHLM/HOL	BovineHD1600001378	4750089	50	0.675853					FAIM3	IL24	SARG	YOD1	PFKFB2	C4BPB	C4BPA
16	YRSL/HOL	BovineHD1600003684	13710511	56	0.785495	RGS18
16	YRSL/HOL	BovineHD1600003691	13725698	56	0.707165	RGS18
16	YRSL/HOL	BovineHD1600003692	13727074	55	0.718935	RGS18
16	YRSL/HOL	BovineHD1600003694	13728939	56	0.707165	RGS18
16	YRSL/HOL	BovineHD1600003695	13729540	56	0.707165	RGS18
16	YRSL/KHLM	BovineHD1600004505	16632228	56	0.67013
16	YRSL/HOL	BovineHD1600004505	16632228	56	0.694208
16	YRSL/KHLM	BovineHD1600004509	16640680	56	0.67013
16	YRSL/HOL	BovineHD1600004509	16640680	56	0.694208
16	KHLM/HOL	BovineHD1600004890	18050428	49	0.783062
16	YRSL/KHLM	BovineHD1600005928	21227775	55	0.669072	ESRRG
16	YRSL/KHLM	BovineHD1600005934	21242723	56	0.65864	ESRRG
16	YRSL/KHLM	BovineHD1600005940	21251119	56	0.67613	ESRRG
16	YRSL/KHLM	BovineHD1600005942	21252491	56	0.780591	ESRRG
16	KHLM/HOL	BovineHD1600005942	21252491	50	0.649794	ESRRG
16	YRSL/KHLM	ARS-BFGL-NGS-93130	21253270	56	0.780591	ESRRG
16	KHLM/HOL	ARS-BFGL-NGS-93130	21253270	50	0.649794	ESRRG
16	YRSL/KHLM	BovineHD1600006000	21492252	56	0.708918
16	YRSL/KHLM	BovineHD1600007104	25533157	56	0.660646
16	YRSL/HOL	BovineHD1600008805	30975222	56	0.801918	CDC42BPA
16	YRSL/KHLM	BovineHD1600009184	32372301	56	0.78913	SMYD3
16	YRSL/KHLM	BovineHD1600009221	32466088	56	0.671655	SMYD3
16	YRSL/HOL	BovineHD1600009231	32485871	56	0.749045	SMYD3
16	YRSL/HOL	BovineHD1600009234	32489298	56	0.749045	SMYD3
16	YRSL/HOL	BovineHD1600009245	32506656	56	0.749045	SMYD3
16	YRSL/HOL	BovineHD1600009246	32507572	56	0.749045	SMYD3
16	YRSL/HOL	BovineHD1600009247	32508440	56	0.749045	SMYD3
16	YRSL/HOL	BovineHD1600009249	32510341	56	0.749045	SMYD3
16	YRSL/HOL	BovineHD1600009250	32511090	56	0.749045	SMYD3
16	YRSL/HOL	BovineHD1600009251	32511796	56	0.749045	SMYD3
16	YRSL/HOL	BovineHD1600010304	35859257	56	0.845456	MAP1LC3C	EXO1	WDR64	CHML
16	YRSL/HOL	BovineHD1600010305	35860360	56	0.845456	MAP1LC3C	EXO1	WDR64	CHML	FH
16	YRSL/HOL	BovineHD1600010306	35861598	56	0.845456	MAP1LC3C	EXO1	WDR64	CHML	FH
16	YRSL/HOL	BovineHD1600010307	35862289	56	0.845456	MAP1LC3C	EXO1	WDR64	CHML	FH
16	YRSL/KHLM	BovineHD1600010310	35867124	56	0.717371	MAP1LC3C	EXO1	WDR64	CHML	FH
16	YRSL/HOL	BovineHD1600010310	35867124	56	0.757407	MAP1LC3C	EXO1	WDR64	CHML	FH
16	YRSL/KHLM	BovineHD1600010311	35868897	56	0.717371	MAP1LC3C	EXO1	WDR64	CHML	FH
16	YRSL/HOL	BovineHD1600010311	35868897	56	0.757407	MAP1LC3C	EXO1	WDR64	CHML	FH
16	YRSL/KHLM	BovineHD1600010312	35869388	56	0.717371	MAP1LC3C	EXO1	WDR64	CHML	FH
16	YRSL/HOL	BovineHD1600010312	35869388	56	0.757407	MAP1LC3C	EXO1	WDR64	CHML	FH
16	YRSL/HOL	BovineHD1600010321	35894203	56	0.851666	MAP1LC3C	EXO1	WDR64	CHML	FH
16	YRSL/HOL	BovineHD1600010322	35895022	56	0.851666	MAP1LC3C	EXO1	WDR64	CHML	FH
16	YRSL/HOL	Hapmap45766-BTA-38696	35896376	56	0.851666	MAP1LC3C	EXO1	WDR64	CHML	FH
16	YRSL/KHLM	BovineHD4100012485	37149338	56	0.668137	DPT	XCL2	XCL1	TRNAC-ACA	TRNAC-GCA
16	YRSL/KHLM	BovineHD1600010641	37151556	56	0.668137	DPT	XCL2	XCL1	TRNAC-ACA	TRNAC-GCA
16	YRSL/KHLM	BovineHD1600010646	37166445	56	0.668137	DPT	XCL2	XCL1	TRNAC-ACA	TRNAC-GCA
16	YRSL/HOL	ARS-BFGL-NGS-101656	41992472	56	0.780221	AADACL4	DHRS3	VPS13D	ACA59
16	YRSL/KHLM	BovineHD1600011768	42099071	56	0.756989	AADACL4	DHRS3	VPS13D	TRNAG-CCC
16	KHLM/HOL	BovineHD1600013637	49081097	50	0.678131	TNNT2	LAD1
16	KHLM/HOL	BovineHD1600013657	49118529	50	0.666118	TNNI1	TNNT2	LAD1
16	KHLM/HOL	BovineHD1600013658	49119317	50	0.666118	TNNI1	TNNT2	LAD1
16	KHLM/HOL	BovineHD1600015166	54513277	50	0.660405
16	KHLM/HOL	BovineHD1600015213	54692806	50	0.658823
16	YRSL/HOL	BovineHD1600016642	59531919	56	0.790505	PAPPA2	ASTN1	MIR488
16	YRSL/HOL	BovineHD1600017665	62962953	56	0.736205	ACBD6	LHX4	CEP350	QSOX1
16	YRSL/HOL	BovineHD1600017666	62968741	56	0.709581	ACBD6	LHX4	CEP350	QSOX1
16	YRSL/HOL	BovineHD1600017668	62974139	56	0.736205	ACBD6	LHX4	CEP350	QSOX1
16	YRSL/HOL	BovineHD1600017669	62976079	56	0.736205	ACBD6	LHX4	CEP350	QSOX1
16	YRSL/HOL	BovineHD1600017670	62977583	56	0.709581	ACBD6	LHX4	QSOX1
16	YRSL/HOL	BovineHD1600017927	63833160	56	0.701617	MR1	IER5
16	YRSL/HOL	BovineHD1600017928	63834447	56	0.701617	MR1	IER5
16	YRSL/HOL	BovineHD1600017929	63835822	56	0.701617	MR1	IER5
16	KHLM/HOL	BovineHD1600017977	64003401	50	0.67805	CACNA1E
16	YRSL/HOL	BovineHD1600018082	64306609	56	0.697912	CACNA1E
16	YRSL/HOL	BovineHD1600019280	68113026	56	0.697912	HMCN1	TRNAG-CCC
16	KHLM/HOL	BovineHD1600019280	68113026	50	0.703152	HMCN1	TRNAG-CCC
16	YRSL/HOL	BovineHD1600019282	68118805	56	0.697912	HMCN1	TRNAG-CCC
16	KHLM/HOL	BovineHD1600019282	68118805	50	0.703152	HMCN1	TRNAG-CCC
16	YRSL/HOL	BovineHD1600019284	68121744	56	0.697912	HMCN1	TRNAG-CCC
16	KHLM/HOL	BovineHD1600019284	68121744	50	0.703152	HMCN1	TRNAG-CCC
16	YRSL/HOL	BovineHD1600019358	68360016	56	0.703664	HMCN1
16	YRSL/HOL	ARS-BFGL-NGS-79080	69342974	56	0.700794	PTGS2	PLA2G4A
16	YRSL/HOL	BovineHD1600019684	69357055	56	0.719135	PTGS2	PLA2G4A
16	YRSL/HOL	BovineHD1600019685	69358417	56	0.709769	PTGS2	PLA2G4A
16	YRSL/HOL	BovineHD1600019686	69361251	56	0.709769	PTGS2	PLA2G4A
16	KHLM/HOL	BovineHD1600020059	70608687	50	0.636925	PTPN14	CENPF	SMYD2	RNPEP
16	KHLM/HOL	ARS-BFGL-NGS-69979	70621699	50	0.787331	PTPN14	CENPF	SMYD2	RNPEP
16	KHLM/HOL	BovineHD1600020062	70622226	50	0.787331	PTPN14	CENPF	SMYD2	RNPEP
16	KHLM/HOL	BovineHD1600020063	70622899	50	0.787331	PTPN14	CENPF	SMYD2	RNPEP
16	KHLM/HOL	BovineHD1600020064	70627442	50	0.656532	PTPN14	CENPF	SMYD2	RNPEP	ELF3
16	KHLM/HOL	BovineHD1600020066	70635638	50	0.656532	PTPN14	CENPF	SMYD2	RNPEP	ELF3
16	KHLM/HOL	BovineHD1600020069	70649552	49	0.672443	PTPN14	CENPF	SMYD2	RNPEP	ELF3
16	KHLM/HOL	BovineHD1600020083	70709455	50	0.631676	PTPN14	ARL8A	SMYD2	RNPEP	ELF3	GPR37L1	PTPN7
16	KHLM/HOL	BovineHD1600020086	70722596	50	0.643282	PTPN14	ARL8A	SMYD2	RNPEP	ELF3	GPR37L1	PTPN7
16	KHLM/HOL	BovineHD1600020534	72270019	50	0.683633	RPS6KC1
17	KHLM/HOL	BovineHD1700000905	3828700	50	0.631676	SFRP2	KIAA0922	TLR2	RNF175
17	YRSL/HOL	BovineHD1700001501	5528630	51	0.752426	FBXW7	TRNAW-CCA
17	KHLM/HOL	BovineHD1700001937	6739986	50	0.662813	RPS3A	LRBA	VPS13D
17	YRSL/KHLM	BovineHD1700003409	11916009	56	0.709581	TTC29	POU4F2	SLC10A7
17	YRSL/KHLM	BovineHD1700003410	11917415	56	0.709581	TTC29	POU4F2	SLC10A7
17	YRSL/KHLM	BovineHD1700003439	11961566	56	0.694107	SLC10A7	POU4F2
17	YRSL/KHLM	BovineHD1700004634	16048138	56	0.713733	INPP4B
17	YRSL/KHLM	BovineHD1700005296	18254829	56	0.657561	MAML3	MGST2
17	YRSL/HOL	BovineHD1700005940	20526528	56	0.749045	PCDH18
17	YRSL/HOL	BovineHD1700005941	20529742	56	0.749045	PCDH18
17	YRSL/HOL	BovineHD1700005943	20532803	56	0.749045	PCDH18
17	YRSL/HOL	BovineHD1700005944	20534663	56	0.749045	PCDH18
17	YRSL/HOL	BovineHD1700005945	20537042	56	0.749045	PCDH18
17	YRSL/HOL	BovineHD1700005946	20543887	55	0.725361	PCDH18
17	YRSL/HOL	ARS-BFGL-NGS-40557	26040363	56	0.775474
17	YRSL/HOL	BovineHD1700007342	26045082	56	0.775474
17	YRSL/HOL	BovineHD1700007343	26045790	56	0.775474
17	YRSL/HOL	BovineHD1700007344	26046686	56	0.775474
17	YRSL/HOL	BovineHD1700007345	26048153	56	0.775474
17	YRSL/HOL	BovineHD1700007348	26052292	56	0.775474
17	YRSL/KHLM	BovineHD1700009182	33040183	56	0.689767	FAT4
17	YRSL/KHLM	BovineHD1700009250	33304432	56	0.668696	ANKRD50
17	YRSL/KHLM	BovineHD1700009252	33308266	56	0.668696	ANKRD50
17	YRSL/HOL	BovineHD1700009266	33345230	56	0.698054	ANKRD50
17	YRSL/KHLM	BovineHD1700009682	34912340	56	0.679685	SPATA5	SPRY1
17	YRSL/KHLM	BovineHD1700009686	34931919	56	0.697922	SPATA5	SPRY1
17	YRSL/KHLM	BovineHD1700009688	34933710	56	0.679685	SPATA5	SPRY1
17	YRSL/KHLM	BovineHD1700009691	34945095	56	0.697922	SPATA5	SPRY1
17	YRSL/KHLM	BovineHD1700009692	34947138	56	0.697922	SPATA5	SPRY1	NUDT6
17	YRSL/KHLM	BovineHD1700009693	34950806	56	0.697922	SPATA5	SPRY1	NUDT6
17	YRSL/KHLM	BovineHD1700009694	34954408	56	0.679685	SPATA5	SPRY1	NUDT6
17	YRSL/KHLM	BovineHD1700009695	34955667	56	0.697922	SPATA5	SPRY1	NUDT6
17	YRSL/KHLM	BovineHD1700009699	34972675	53	0.711913	SPATA5	NUDT6
17	YRSL/KHLM	Hapmap51444-BTA-40815	34994873	56	0.679685	SPATA5	NUDT6
17	YRSL/KHLM	BovineHD1700009703	35009565	56	0.679685	SPATA5	NUDT6	FGF2
17	KHLM/HOL	BovineHD1700010344	37951640	50	0.652382	FSTL5	TRNAW-CCA
17	YRSL/HOL	BovineHD1700010658	39024604	56	0.747991
17	YRSL/HOL	BovineHD1700010941	40088514	56	0.760475
17	KHLM/HOL	BovineHD1700010941	40088514	50	0.661609
17	YRSL/HOL	BovineHD1700010943	40091200	56	0.760475
17	KHLM/HOL	BovineHD1700010943	40091200	50	0.661609
17	YRSL/HOL	BovineHD1700010945	40099224	56	0.760475
17	KHLM/HOL	BovineHD1700010945	40099224	50	0.661609
17	YRSL/HOL	BovineHD1700010946	40100690	56	0.760475
17	KHLM/HOL	BovineHD1700010946	40100690	50	0.661609
17	YRSL/HOL	BovineHD1700010954	40115502	56	0.722535
17	YRSL/HOL	BovineHD1700010957	40122540	56	0.760475
17	KHLM/HOL	BovineHD1700010957	40122540	50	0.661609
17	YRSL/KHLM	BovineHD1700012658	45600320	56	0.669022	LRCOL1	P2RX2	FBRSL1	POLE	PGAM5	ANKLE2	PXMP2	GOLGA3
17	YRSL/HOL	BovineHD1700012658	45600320	56	0.71526	LRCOL1	P2RX2	FBRSL1	POLE	PGAM5	ANKLE2	PXMP2	GOLGA3
17	YRSL/KHLM	BovineHD1700014679	52403713	56	0.670205	TMEM132B
17	YRSL/KHLM	BovineHD1700014681	52408340	56	0.670205	TMEM132B
17	YRSL/HOL	BovineHD1700015906	56111762	56	0.708068	ANAPC5	RNF34	CAMKK2	KDM2B	P2RX4	IFT81
17	YRSL/HOL	BovineHD1700015996	56381739	56	0.698054	ATP2A2	P2RX7	ANAPC7	ARPC3	P2RX4	IFT81
17	YRSL/KHLM	BovineHD1700016645	58685790	56	0.689767	SRRM4
17	YRSL/KHLM	Hapmap59353-rs29024188	58686592	56	0.689767	SRRM4
17	YRSL/KHLM	BovineHD1700016646	58687860	56	0.689767	SRRM4
17	YRSL/KHLM	BovineHD1700016648	58690692	56	0.689767	SRRM4
17	YRSL/KHLM	BovineHD1700016649	58693086	56	0.689767	SRRM4
17	YRSL/KHLM	BovineHD4100013191	58694488	56	0.689767	SRRM4
17	YRSL/KHLM	BovineHD1700016651	58697918	56	0.689767	SRRM4
17	YRSL/KHLM	BovineHD1700016652	58698932	56	0.689767	SRRM4
17	YRSL/KHLM	BovineHD1700016654	58701611	56	0.689767	SRRM4
17	YRSL/KHLM	BovineHD1700016656	58703559	56	0.689767	SRRM4
17	YRSL/KHLM	BovineHD1700016657	58704497	56	0.689767	SRRM4
17	YRSL/KHLM	BovineHD1700016658	58706866	56	0.689767	SRRM4
17	YRSL/KHLM	BovineHD1700018253	63549829	56	0.695014	TPCN1	DTX1	TRNAG-GCC	RASAL1	CFAP73	IQCD	DDX54	RITA1	RPH3A	SLC8B1	OAS2	OAS1Y	OAS1Z	OAS1X
17	YRSL/KHLM	BovineHD1700018254	63550481	56	0.695014	TPCN1	DTX1	TRNAG-GCC	RASAL1	CFAP73	IQCD	DDX54	RITA1	RPH3A	SLC8B1	OAS2	OAS1Y	OAS1Z	OAS1X
17	YRSL/KHLM	BovineHD1700018263	63559865	56	0.695014	TPCN1	DTX1	TRNAG-GCC	RASAL1	CFAP73	IQCD	DDX54	RITA1	RPH3A	SLC8B1	OAS2	OAS1Y	OAS1Z	OAS1X
17	YRSL/HOL	BovineHD1700018544	64295038	56	0.733049	HECTD4	RPL6	NAA25	ERP29	TRAFD1	TMEM116	ADAM1B
17	YRSL/HOL	BovineHD1700020450	70323992	56	0.701959	CCDC117	HSCB	CHEK2	TTC28	TRNAE-CUC	XBP1	TRNAG-CCC	ZNRF3
17	YRSL/HOL	BovineHD1700020451	70324766	56	0.701959	CCDC117	HSCB	CHEK2	TTC28	TRNAE-CUC	XBP1	TRNAG-CCC	ZNRF3
17	YRSL/HOL	Hapmap50686-BTA-41836	70329661	56	0.701959	CCDC117	HSCB	CHEK2	TTC28	TRNAE-CUC	XBP1	TRNAG-CCC	ZNRF3
17	KHLM/HOL	BovineHD1700021588	73866352	50	0.651283	SPECC1L	BCR	RSPH14	RAB36	VPREB1	PRODH	MAPK1	PPM1F	TOP3B	DGCR6L
18	YRSL/KHLM	BovineHD1800000098	846541	56	0.730271	UQCRFS1
18	KHLM/HOL	BovineHD1800000111	880518	50	0.660405	UQCRFS1
18	YRSL/KHLM	BovineHD1800001482	4943618	56	0.695068	NUDT7	VAT1L
18	KHLM/HOL	BovineHD1800003031	8795982	50	0.625046	HSD17B2	SDR42E1	MPHOSPH6
18	KHLM/HOL	BovineHD1800004138	12063926	50	0.687388	IRF8	MIR2325A	MIR2326
18	YRSL/KHLM	BovineHD1800007326	23843360	56	0.677921	MMP2	IRX6	LPCAT2	TRNAF-GAA	TRNAG-CCC	SLC6A2	CAPNS2	CES1
18	KHLM/HOL	BovineHD1800007399	23974611	50	0.755482	MMP2	TRNASTOP-UCA	LPCAT2	TRNAF-GAA	TRNAG-CCC	SLC6A2	CAPNS2	CES1	MT4	MT1E	MT1A	MT3	MT2A
18	YRSL/KHLM	BovineHD4100013584	26951902	56	0.681159	TRNAW-CCA
18	YRSL/KHLM	BovineHD1800008356	26952778	52	0.736312	TRNAW-CCA
18	KHLM/HOL	BovineHD1800008356	26952778	46	0.644168	TRNAW-CCA
18	YRSL/HOL	BovineHD1800008721	28015961	56	0.712694
18	YRSL/HOL	BovineHD1800008722	28017179	54	0.702033
18	YRSL/HOL	BovineHD1800008724	28019423	56	0.712694
18	YRSL/HOL	BovineHD1800008728	28027604	56	0.712694
18	YRSL/HOL	ARS-BFGL-NGS-101461	28030835	56	0.712694
18	YRSL/HOL	BovineHD1800008729	28034405	56	0.712694
18	YRSL/HOL	BovineHD1800008730	28035367	56	0.712694
18	YRSL/HOL	BovineHD1800008731	28036257	56	0.712694
18	YRSL/HOL	BovineHD1800008732	28037030	56	0.712694
18	YRSL/HOL	BovineHD1800008733	28037815	56	0.712694
18	YRSL/HOL	BovineHD1800008735	28041148	56	0.712008
18	YRSL/HOL	BovineHD1800008737	28044776	56	0.736146
18	KHLM/HOL	BovineHD1800011539	38914414	50	0.642043	PMFBP1	TRNAL-UAA
18	YRSL/HOL	BovineHD1800012948	43763579	56	0.749045	WDR88	TRNAT-AGU	CEP89	FAAP24	RHPN2	GPATCH1	LRP3	SLC7A10	CEBPA
18	YRSL/HOL	BovineHD1800015374	52297981	56	0.867519	ZNF576	XRCC1	PLAUR	ZNF428	IRGQ	CADM4	SRRM5	SMG9	LYPD5	IRGC	KCNN4	ZNF283	ZNF404	ZNF226	ZNF227	ZNF45
18	YRSL/HOL	BovineHD1800015376	52301599	56	0.867519	ZNF576	PLAUR	ZNF428	IRGQ	CADM4	SRRM5	SMG9	LYPD5	IRGC	KCNN4	ZNF283	ZNF404	ZNF226	ZNF227	ZNF45
18	YRSL/HOL	BovineHD1800015377	52305765	56	0.796149	ZNF576	PLAUR	ZNF428	IRGQ	CADM4	SRRM5	SMG9	LYPD5	IRGC	KCNN4	ZNF283	ZNF404	ZNF226	ZNF227	ZNF45
18	YRSL/HOL	BovineHD1800015378	52306823	56	0.867519	ZNF576	PLAUR	ZNF428	IRGQ	CADM4	SRRM5	SMG9	LYPD5	IRGC	KCNN4	ZNF283	ZNF404	ZNF226	ZNF227	ZNF45
18	YRSL/HOL	BovineHD1800015380	52308248	56	0.867519	ZNF576	PLAUR	ZNF428	IRGQ	CADM4	SRRM5	SMG9	LYPD5	IRGC	KCNN4	ZNF283	ZNF404	ZNF226	ZNF227	ZNF45
18	YRSL/HOL	BovineHD1800015381	52309148	56	0.796149	ZNF576	PLAUR	ZNF428	IRGQ	CADM4	SRRM5	SMG9	LYPD5	IRGC	KCNN4	ZNF283	ZNF404	ZNF226	ZNF227	ZNF45
18	YRSL/HOL	BovineHD1800015382	52310028	56	0.867519	ZNF576	PLAUR	ZNF428	IRGQ	CADM4	SRRM5	SMG9	LYPD5	IRGC	KCNN4	ZNF283	ZNF404	ZNF226	ZNF227	ZNF45	ZNF233
18	YRSL/HOL	BovineHD1800015383	52311055	56	0.867519	ZNF576	PLAUR	ZNF428	IRGQ	CADM4	SRRM5	SMG9	LYPD5	IRGC	KCNN4	ZNF283	ZNF404	ZNF226	ZNF227	ZNF45	ZNF233
18	YRSL/HOL	BovineHD1800015384	52312946	56	0.867519	ZNF576	PLAUR	ZNF428	IRGQ	CADM4	SRRM5	SMG9	LYPD5	IRGC	KCNN4	ZNF283	ZNF404	ZNF226	ZNF227	ZNF45	ZNF233
18	YRSL/HOL	BovineHD1800015385	52314053	56	0.796149	ZNF576	PLAUR	ZNF428	IRGQ	CADM4	SRRM5	SMG9	LYPD5	IRGC	KCNN4	ZNF283	ZNF404	ZNF226	ZNF227	ZNF45	ZNF233
18	YRSL/HOL	BovineHD1800015388	52321196	56	0.747991	ZNF576	PLAUR	ZNF428	IRGQ	CADM4	SRRM5	SMG9	LYPD5	IRGC	KCNN4	ZNF283	ZNF404	ZNF226	ZNF227	ZNF45	ZNF233
18	YRSL/KHLM	BovineHD1800015970	54459784	56	0.707165	ARHGAP35	SLC1A5	AP2S1	STRN4	FKRP	SAE1	ZC3H4	NPAS1	TMEM160
19	KHLM/HOL	BovineHD1900000708	3023888	48	0.618654
19	YRSL/KHLM	BovineHD1900001125	4768461	53	0.664675
19	YRSL/KHLM	BovineHD1900001164	4882586	56	0.671085
19	YRSL/HOL	BovineHD1900001740	6806751	56	0.697189
19	YRSL/KHLM	BovineHD1900001903	7232905	56	0.698199	ANKFN1
19	YRSL/HOL	BovineHD1900001917	7271774	56	0.703664	ANKFN1
19	YRSL/HOL	BovineHD1900002465	8817139	56	0.740727	MSI2	MIR378D	CCDC182	CUEDC1	MRPS23	VEZF1
19	YRSL/HOL	BovineHD1900002466	8821780	56	0.740727	MSI2	MIR378D	CCDC182	CUEDC1	MRPS23	VEZF1
19	YRSL/HOL	ARS-BFGL-NGS-119435	8824023	56	0.740727	MSI2	MIR378D	CCDC182	CUEDC1	MRPS23	VEZF1
19	YRSL/HOL	BovineHD1900003424	12937365	56	0.713733	USP32	APPBP2	C19H17orf64	CA4	ZNHIT3
19	YRSL/HOL	BovineHD4100013957	12946168	56	0.713733	USP32	APPBP2	C19H17orf64	CA4	ZNHIT3
19	YRSL/HOL	BovineHD1900003425	12947199	56	0.713733	USP32	APPBP2	C19H17orf64	CA4	ZNHIT3
19	KHLM/HOL	ARS-BFGL-NGS-117502	17416775	50	0.729506	ASIC2	TRNAK-UUU	TRNAK-CUU	SPACA3
19	KHLM/HOL	BovineHD1900006737	23385321	50	0.636925	MYO1C	PITPNA	INPP5K	SLC43A2	SCARF1	RILP	SERPINF2	PRPF8	RPA1	MIR22	WDR81	TLCD2	SERPINF1	MIR3600	RTN4RL1
19	KHLM/HOL	BovineHD1900006814	23527530	50	0.67402	SMG6	MIR212	DPH1	SMYD4	OVCA2	MIR132	SERPINF2	PRPF8	RPA1	MIR22	WDR81	TLCD2	SERPINF1	MIR3600	RTN4RL1	HIC1	MIR2337
19	KHLM/HOL	BovineHD1900006911	23863229	50	0.619137	SRR	SMG6	MIR2337	SGSM2	TSR1	METTL16	MNT
19	KHLM/HOL	BovineHD1900006912	23868927	50	0.619137	SRR	SMG6	MIR2337	SGSM2	TSR1	METTL16	MNT
19	YRSL/HOL	BovineHD1900007474	25477852	56	0.71526	UBE2G1	ZZEF1	CYB5D2	ANKFY1	MYBBP1A	GGT6	SPNS2	TEKT1
19	KHLM/HOL	BovineHD1900008512	28933235	50	0.632812	PIK3R6	MYH10	CCDC42	MFSD6L	PIK3R5	MIR2284AA-3	NTN1
19	YRSL/HOL	BovineHD1900008813	29986163	56	0.800955	GAS7	MYH8	MYH4	MYH1	MYH2
19	YRSL/HOL	BovineHD1900008942	30432771	56	0.758638	SCO1	TMEM220	MYH3	ADPRM	PIRT
19	YRSL/HOL	BovineHD1900008944	30437399	56	0.758638	SCO1	TMEM220	MYH3	ADPRM	PIRT
19	YRSL/HOL	BovineHD1900008947	30454497	56	0.758638	SCO1	TMEM220	ADPRM	PIRT
19	YRSL/HOL	BovineHD1900008950	30468257	56	0.758638	SCO1	TMEM220	ADPRM	PIRT
19	YRSL/HOL	BovineHD1900008956	30493214	56	0.758638	SCO1	TMEM220	ADPRM	PIRT	SHISA6
19	KHLM/HOL	BovineHD1900009602	32593148	50	0.65404	HS3ST3A1	COX10
19	KHLM/HOL	BovineHD1900009603	32594233	50	0.630525	HS3ST3A1	COX10
19	YRSL/KHLM	BovineHD1900013453	48396073	56	0.716108	TANC2	CYB561	ACE	ACE3	KCNH6	DCAF7	TACO1	MAP3K3
19	KHLM/HOL	BovineHD1900013459	48429927	50	0.636925	TANC2	CYB561	ACE	ACE3	KCNH6	DCAF7	TACO1	MAP3K3	STRADA	LIMD2
19	KHLM/HOL	BovineHD1900013516	48642917	50	0.824109	DDX42	TCAM1	ACE	ACE3	KCNH6	DCAF7	TACO1	MAP3K3	STRADA	LIMD2	CCDC47	SMARCD2	PSMC5	FTSJ3	GH1	CD79B	SCN4A
19	KHLM/HOL	BovineHD1900013518	48655227	50	0.67805	DDX42	TCAM1	ACE	ACE3	KCNH6	DCAF7	TACO1	MAP3K3	STRADA	LIMD2	CCDC47	SMARCD2	PSMC5	FTSJ3	GH1	CD79B	SCN4A	PRR29
19	YRSL/KHLM	BovineHD1900016479	58080810	56	0.670434
19	YRSL/HOL	BovineHD1900016479	58080810	56	0.73553
19	YRSL/HOL	BovineHD1900016928	59233806	56	0.73553
19	KHLM/HOL	BovineHD1900017280	60369264	50	0.635765
19	KHLM/HOL	BovineHD1900018434	63673271	50	0.661609	CACNG5	PRKCA	CACNG4	CACNG1	HELZ
20	YRSL/KHLM	BovineHD2000002668	8324032	56	0.684073	TMEM174	TMEM171	FCHO2
20	KHLM/HOL	BovineHD2000002669	8325445	50	0.658823	TMEM174	TMEM171	FCHO2
20	KHLM/HOL	ARS-BFGL-NGS-44829	8327825	50	0.658823	TMEM174	TMEM171	FCHO2
20	KHLM/HOL	BovineHD2000002671	8328859	50	0.658823	TMEM174	TMEM171	FCHO2
20	KHLM/HOL	BovineHD2000002672	8329585	50	0.658823	TMEM174	TMEM171	FCHO2
20	KHLM/HOL	BovineHD2000002673	8330227	50	0.658823	TMEM174	TMEM171	FCHO2
20	KHLM/HOL	BovineHD2000002677	8333996	50	0.635765	TMEM174	TMEM171	FCHO2
20	KHLM/HOL	BovineHD2000002678	8335134	50	0.635765	TMEM174	TMEM171	FCHO2
20	KHLM/HOL	BovineHD2000002679	8336406	50	0.635765	TMEM174	TMEM171	FCHO2
20	YRSL/HOL	BovineHD4100014560	17106821	55	0.711739	IPO11	KIF2A	DIMT1
20	KHLM/HOL	BovineHD2000005911	19712290	50	0.632066	MIR582
20	KHLM/HOL	BovineHD2000006327	21121439	50	0.643282
20	YRSL/HOL	BovineHD2000006328	21125616	56	0.719878
20	KHLM/HOL	BovineHD2000006328	21125616	50	0.718409
20	KHLM/HOL	BovineHD2000006881	22797081	50	0.656566
20	KHLM/HOL	BovineHD2000007971	26815990	48	0.684964
20	KHLM/HOL	BovineHD2000007995	26960799	48	0.636867
20	KHLM/HOL	BovineHD2000008000	26990879	50	0.625776
20	KHLM/HOL	BovineHD2000008004	27004019	49	0.620077
20	KHLM/HOL	BovineHD2000008010	27020501	50	0.625776
20	KHLM/HOL	BovineHD2000008020	27051502	50	0.625776
20	KHLM/HOL	BovineHD2000008026	27059605	50	0.627976
20	KHLM/HOL	BovineHD2000008027	27060453	47	0.632784
20	YRSL/HOL	BovineHD2000008449	28560055	54	0.705669	PARP8	EMB
20	YRSL/HOL	BovineHD2000008457	28596975	56	0.694107	PARP8	EMB
20	YRSL/HOL	BovineHD2000008462	28605570	56	0.694107	PARP8	EMB
20	YRSL/HOL	BovineHD2000008464	28620390	56	0.740727	PARP8	EMB
20	KHLM/HOL	BovineHD2000009027	31261290	50	0.733108	NNT	PAIP1	C20H5orf34	C20H5orf28	CCL28	HMGCS1
20	KHLM/HOL	BovineHD2000009313	32433005	50	0.639566	FBXO4
20	YRSL/HOL	BovineHD2000009480	33106351	56	0.710539	PLCXD3
20	YRSL/HOL	BovineHD2000009493	33134857	56	0.710539	PLCXD3	C6
20	YRSL/HOL	BovineHD2000009495	33141907	56	0.710539	PLCXD3	C6
20	YRSL/HOL	BovineHD2000009525	33237859	56	0.828878	PLCXD3	C6
20	KHLM/HOL	BovineHD2000010170	35597119	50	0.649794	OSMR	RICTOR
20	KHLM/HOL	BovineHD2000010189	35665709	50	0.620053	OSMR	RICTOR
20	YRSL/KHLM	BovineHD2000010192	35669923	56	0.656051	OSMR	RICTOR
20	KHLM/HOL	BovineHD2000010192	35669923	50	0.683633	OSMR	RICTOR
20	YRSL/KHLM	BovineHD2000010194	35676040	56	0.656051	OSMR	RICTOR
20	KHLM/HOL	BovineHD2000010194	35676040	50	0.683633	OSMR	RICTOR
20	YRSL/KHLM	BovineHD2000010195	35678985	56	0.656051	OSMR	RICTOR
20	KHLM/HOL	BovineHD2000010195	35678985	50	0.683633	OSMR	RICTOR
20	KHLM/HOL	BovineHD2000010197	35693864	50	0.620053	OSMR	RICTOR
20	KHLM/HOL	BovineHD2000010198	35694979	50	0.620053	OSMR	RICTOR
20	KHLM/HOL	BovineHD2000010201	35715678	50	0.632827	OSMR
20	KHLM/HOL	BovineHD2000010202	35719271	50	0.632827	OSMR	LIFR
20	KHLM/HOL	BovineHD2000010210	35750481	50	0.642043	OSMR	LIFR
20	KHLM/HOL	BovineHD2000010211	35751456	50	0.642043	OSMR	LIFR
20	KHLM/HOL	BovineHD2000010214	35756979	50	0.642043	OSMR	LIFR
20	KHLM/HOL	BovineHD2000010215	35758447	50	0.621328	OSMR	LIFR
20	KHLM/HOL	BovineHD2000010224	35776874	50	0.632827	OSMR	LIFR	EGFLAM
20	KHLM/HOL	BovineHD2000010225	35778985	50	0.632827	OSMR	LIFR	EGFLAM
20	KHLM/HOL	BovineHD2000010226	35782028	50	0.632827	OSMR	LIFR	EGFLAM
20	KHLM/HOL	BovineHD2000010227	35786242	50	0.621328	OSMR	LIFR	EGFLAM
20	KHLM/HOL	BovineHD2000010999	38642966	50	0.617503	SPEF2
20	YRSL/KHLM	BovineHD2000011663	40741047	56	0.669324
20	YRSL/HOL	BovineHD2000012098	42165895	56	0.738805	DROSHA	PDZD2	CDH6	C20H5orf22
20	YRSL/HOL	BovineHD2000012101	42169090	56	0.738805	DROSHA	CDH6	C20H5orf22
20	YRSL/HOL	BovineHD2000012103	42173022	56	0.738805	DROSHA	CDH6	C20H5orf22
20	YRSL/HOL	Hapmap35044-BES8_Contig309_741	42174731	56	0.738805	DROSHA	CDH6	C20H5orf22
20	YRSL/HOL	BovineHD2000012105	42176597	56	0.738805	DROSHA	CDH6	C20H5orf22
20	YRSL/HOL	BovineHD2000012106	42177387	56	0.738805	DROSHA	CDH6	C20H5orf22
20	YRSL/HOL	BovineHD2000012109	42182769	56	0.738805	DROSHA	CDH6	C20H5orf22
20	YRSL/HOL	BovineHD2000012113	42194095	56	0.738805	DROSHA	CDH6	C20H5orf22
20	YRSL/HOL	BovineHD2000012339	43154793	56	0.695068
20	YRSL/HOL	BovineHD2000012340	43177310	56	0.695068
20	YRSL/HOL	BovineHD2000021081	43228262	56	0.716864
20	YRSL/HOL	BovineHD2000012515	43946259	56	0.720857
20	YRSL/HOL	BovineHD2000012576	44186119	56	0.736146
20	KHLM/HOL	BovineHD2000012623	44370628	50	0.724297
20	KHLM/HOL	BovineHD2000012624	44376325	50	0.760826
20	KHLM/HOL	BovineHD2000012629	44396077	50	0.734234
20	KHLM/HOL	BovineHD2000012630	44397488	50	0.734234
20	KHLM/HOL	BovineHD4100014727	44419094	50	0.626832
20	KHLM/HOL	BTA-50697-no-rs	46346416	50	0.620053
20	KHLM/HOL	BovineHD2000013100	46412479	50	0.631676
20	KHLM/HOL	BovineHD2000013101	46416258	50	0.631676
20	KHLM/HOL	BovineHD2000013822	49828601	50	0.658823
20	KHLM/HOL	BovineHD2000013823	49840496	50	0.658823
20	KHLM/HOL	BovineHD2000013824	49842976	50	0.658823
20	KHLM/HOL	BovineHD2000014568	53062995	50	0.655405
20	KHLM/HOL	BovineHD2000014702	53570799	50	0.682462	CDH18	MIR2361
20	KHLM/HOL	BovineHD2000014705	53581921	50	0.682462	CDH18	MIR2361
20	KHLM/HOL	BovineHD2000014876	54166219	50	0.655405	CDH18
20	KHLM/HOL	BovineHD2000014881	54184356	50	0.655405	CDH18
20	KHLM/HOL	BovineHD2000014882	54187209	50	0.655405	CDH18
20	KHLM/HOL	BovineHD2000014883	54188417	50	0.655405	CDH18
20	KHLM/HOL	BovineHD2000014885	54190201	50	0.655405	CDH18
20	YRSL/HOL	BovineHD2000016626	59388879	56	0.695325	DNAH5
20	YRSL/HOL	BovineHD2000016627	59391785	56	0.695325	DNAH5
20	YRSL/HOL	BovineHD2000016630	59402434	56	0.727992	DNAH5
20	YRSL/HOL	BovineHD2000016631	59403929	56	0.727992	DNAH5
20	KHLM/HOL	BTB-00793877	61335948	49	0.665212	CTNND2
20	YRSL/HOL	BovineHD2000019723	67933093	56	0.86934	ICE1	ADAMTS16
20	YRSL/HOL	BovineHD2000019727	67946091	56	0.760475	ICE1	ADAMTS16
20	YRSL/HOL	BovineHD2000019728	67946746	56	0.803639	ICE1	ADAMTS16
21	KHLM/HOL	BovineHD2100000802	4713739	50	0.625776	GABRG3
21	YRSL/KHLM	Hapmap42245-BTA-53403	10565190	56	0.677921
21	KHLM/HOL	Hapmap42245-BTA-53403	10565190	50	0.695617
21	KHLM/HOL	BovineHD2100002571	10569913	50	0.628411
21	YRSL/KHLM	BovineHD2100003258	12690916	54	0.680974	MCTP2
21	YRSL/KHLM	BovineHD2100004850	17316709	56	0.714699	TRNAG-CCC
21	YRSL/KHLM	BovineHD2100004853	17329458	56	0.714699	TRNAG-CCC
21	YRSL/KHLM	BovineHD2100005196	18510235	55	0.658737
21	YRSL/KHLM	BovineHD2100005203	18549002	55	0.682977
21	KHLM/HOL	BovineHD2100006204	21078976	50	0.651196	ABHD2	MFGE8	HAPLN3	RLBP1	FANCI	MIR9-1	MIR2363-2	POLG	MIR2363-1	TRNAR-UCG
21	KHLM/HOL	BovineHD2100011636	40721785	50	0.615165	PRKD1
21	KHLM/HOL	BovineHD2100019409	66203610	50	0.651196	CCDC85C	SETD3	CCNK	CYP46A1	HHIPL1	EML1
21	KHLM/HOL	BovineHD2100019410	66206748	50	0.651196	CCDC85C	SETD3	CCNK	CYP46A1	HHIPL1	EML1
21	KHLM/HOL	BovineHD2100019411	66210196	50	0.651196	CCDC85C	SETD3	CCNK	CYP46A1	HHIPL1	EML1
21	KHLM/HOL	BovineHD2100019412	66215207	50	0.651196	CCDC85C	SETD3	CCNK	CYP46A1	HHIPL1	EML1
21	KHLM/HOL	BovineHD2100019414	66222194	50	0.651196	CCDC85C	SETD3	CCNK	CYP46A1	HHIPL1	EML1
21	KHLM/HOL	BovineHD2100019417	66231802	47	0.644187	CCDC85C	SETD3	CCNK	CYP46A1	HHIPL1	EML1
21	KHLM/HOL	ARS-BFGL-NGS-13743	66258467	50	0.634115	CCDC85C	SETD3	CCNK	CYP46A1	HHIPL1	EML1
21	YRSL/KHLM	BovineHD2100020297	69524169	56	0.666887	CDC42BPB	TNFAIP2	EXOC3L4	EIF5	MARK3	TRNAC-GCA
22	KHLM/HOL	BovineHD2200002553	8470785	50	0.643795	TRNAE-CUC
22	YRSL/KHLM	BovineHD2200005281	18342584	56	0.658437
22	YRSL/KHLM	BTB-00840176	18358528	56	0.669901
22	YRSL/KHLM	BovineHD2200005288	18359966	56	0.658437
22	YRSL/KHLM	BovineHD2200005289	18361199	56	0.658437
22	YRSL/KHLM	BovineHD2200005293	18373217	56	0.658437
22	YRSL/KHLM	BovineHD2200005312	18409213	56	0.697056
22	YRSL/KHLM	BovineHD2200005327	18455149	56	0.678534
22	YRSL/KHLM	BovineHD2200005329	18470141	56	0.678534
22	YRSL/KHLM	BovineHD2200005330	18471871	56	0.678534
22	YRSL/HOL	BovineHD2200007352	25088230	56	0.695068	CNTN6
22	YRSL/HOL	BovineHD2200007491	25504743	56	0.724756	CNTN6
22	YRSL/HOL	BovineHD2200007492	25507008	56	0.757813	CNTN6
22	KHLM/HOL	BovineHD2200009036	31656483	50	0.650161	MITF	TRNAW-CCA
22	KHLM/HOL	BovineHD2200009037	31657006	50	0.650161	MITF	TRNAW-CCA
22	YRSL/KHLM	BovineHD2200012069	41823561	56	0.735284	FHIT
22	YRSL/KHLM	BovineHD2200012070	41825881	56	0.735284	FHIT
22	YRSL/KHLM	BovineHD2200012071	41826413	56	0.735284	FHIT
22	YRSL/KHLM	BovineHD2200012072	41827325	56	0.735284	FHIT
23	YRSL/HOL	BovineHD2300000492	2597524	56	0.743248	PRIM2	TRNAC-ACA
23	YRSL/HOL	BovineHD2300000494	2600433	56	0.743248	PRIM2	TRNAC-ACA
23	YRSL/HOL	BovineHD2300001261	5312643	56	0.712591	HCRTR2	TRNAG-CCC	FAM83B
23	YRSL/HOL	BovineHD2300001262	5315683	56	0.712591	HCRTR2	TRNAG-CCC	FAM83B
23	YRSL/HOL	BovineHD2300002058	8153106	56	0.71444	GRM4	HMGA1	NUDT3
23	YRSL/HOL	BovineHD2300002064	8184759	56	0.713733	GRM4	HMGA1	NUDT3
23	YRSL/KHLM	BovineHD2300005264	20225874	53	0.733225	ADGRF1	ADGRF5	MEP1A	TNFRSF21
23	YRSL/HOL	BovineHD2300006004	22781511	56	0.740727
23	YRSL/HOL	BovineHD2300006006	22791267	56	0.719878
23	YRSL/HOL	BovineHD2300006007	22799489	56	0.719878	TFAP2D
23	YRSL/HOL	BovineHD2300006442	24022187	56	0.73553	PKHD1
23	YRSL/KHLM	BovineHD2300008086	28630914	55	0.661203	TRIM40	JSP.1	BOLA	TRIM15	TRIM10	TRIM31	TRNAS-CGA	ZFP57	ZNRD1	PPP1R11	RNF39	GABBR1	MOG
23	KHLM/HOL	BovineHD2300010690	36908952	50	0.728215	CDKAL1
23	KHLM/HOL	BovineHD2300010695	36929103	50	0.62154	CDKAL1
23	KHLM/HOL	BovineHD2300010701	36958910	48	0.713434	CDKAL1
23	KHLM/HOL	BovineHD2300010703	36968635	50	0.702689	CDKAL1
23	KHLM/HOL	BovineHD2300010704	36974408	50	0.652404	CDKAL1
23	KHLM/HOL	BovineHD2300010706	36979662	50	0.652404	CDKAL1
23	KHLM/HOL	BovineHD2300010707	36985635	50	0.702689	CDKAL1
23	KHLM/HOL	BovineHD2300010708	36988533	50	0.652404	CDKAL1
23	KHLM/HOL	BovineHD2300010710	36995583	50	0.652404	CDKAL1
23	KHLM/HOL	BovineHD2300011836	41007057	50	0.620053	DTNBP1	JARID2
23	KHLM/HOL	BovineHD2300011837	41009129	50	0.700534	DTNBP1	JARID2
23	YRSL/KHLM	BovineHD2300012751	43966713	56	0.754016	EDN1	HIVEP1
23	YRSL/KHLM	BovineHD2300012756	43999264	56	0.735513	EDN1	HIVEP1
23	KHLM/HOL	BovineHD2300012894	44473841	50	0.678131	ADTRP	TMEM170B
23	KHLM/HOL	BovineHD2300012896	44478231	50	0.680851	ADTRP	TMEM170B
23	KHLM/HOL	BovineHD2300013058	44996582	50	0.636925	NEDD9	SMIM13	ELOVL2	SYCP2L	GCM2
23	YRSL/KHLM	BovineHD2300014042	48405546	56	0.716108	LY86
23	YRSL/KHLM	BTB-01174913	48407046	56	0.716108	LY86
23	YRSL/KHLM	BovineHD2300014045	48410227	55	0.73429	LY86
23	YRSL/KHLM	BovineHD2300014047	48412874	56	0.716108	LY86
23	YRSL/KHLM	BovineHD2300014048	48414741	56	0.716108	LY86
23	YRSL/KHLM	BovineHD2300014050	48417103	56	0.716108	LY86
23	YRSL/KHLM	BovineHD2300014051	48421453	56	0.692568	LY86
23	KHLM/HOL	BovineHD2300014392	49341931	50	0.675245	LYRM4	FARS2	CDYL	RPP40	PPP1R3G
24	YRSL/HOL	BovineHD2400001462	5431168	55	0.71396	NETO1	CBLN2
24	YRSL/KHLM	BovineHD2400001805	6729786	56	0.656051
24	YRSL/KHLM	BovineHD2400001847	6861211	56	0.690753
24	YRSL/KHLM	BovineHD2400001848	6862392	56	0.690753
24	YRSL/KHLM	BovineHD2400001849	6863108	56	0.690753
24	YRSL/HOL	Hapmap59034-rs29025484	8265175	56	0.772612	DOK6	CCDC102B
24	YRSL/HOL	BovineHD2400002747	9720752	56	0.747169	DSEL
24	YRSL/HOL	BovineHD2400002748	9721496	56	0.747169	DSEL
24	YRSL/HOL	BovineHD2400002749	9725467	56	0.747169	DSEL
24	YRSL/HOL	BovineHD2400002750	9726174	56	0.717449	DSEL
24	YRSL/HOL	BovineHD2400002751	9727193	56	0.747169	DSEL
24	YRSL/HOL	BovineHD2400002752	9729331	56	0.747169	DSEL
24	YRSL/HOL	BovineHD2400002753	9730946	56	0.717449	DSEL
24	YRSL/KHLM	ARS-BFGL-NGS-1388	9732103	56	0.674181	DSEL
24	YRSL/HOL	ARS-BFGL-NGS-1388	9732103	56	0.747169	DSEL
24	YRSL/HOL	BovineHD2400002754	9732921	56	0.747169	DSEL
24	YRSL/HOL	BovineHD2400002756	9738094	56	0.747169	DSEL
24	YRSL/KHLM	BovineHD2400002757	9740339	56	0.674181	DSEL
24	YRSL/HOL	BovineHD2400002757	9740339	56	0.747169	DSEL
24	YRSL/HOL	BovineHD2400002758	9742064	56	0.747169	DSEL
24	YRSL/HOL	BovineHD2400002759	9743084	56	0.747169	DSEL
24	YRSL/HOL	BovineHD2400003228	11485966	56	0.7143
24	YRSL/KHLM	BovineHD2400006360	23311439	56	0.689767	NOL4
24	YRSL/HOL	BovineHD2400006704	24733380	56	0.709769	KLHL14	TRNAC-GCA
24	KHLM/HOL	BovineHD2400008661	31847413	50	0.656532	ZNF521	MIR378C
24	KHLM/HOL	Hapmap42983-BTA-57801	31886347	50	0.636925	ZNF521	MIR378C
24	YRSL/HOL	BovineHD2400008675	31892005	56	0.7432	ZNF521	MIR378C
24	KHLM/HOL	BovineHD2400008675	31892005	50	0.659956	ZNF521	MIR378C
24	KHLM/HOL	BovineHD2400008677	31900116	50	0.636925	ZNF521	MIR378C
24	YRSL/HOL	BovineHD2400008681	31918220	56	0.786625	ZNF521	MIR378C
24	KHLM/HOL	BovineHD2400008681	31918220	50	0.643795	ZNF521	MIR378C
24	KHLM/HOL	BovineHD2400011590	41692593	50	0.676951	RAB12	MTCL1	NDUFV2	ANKRD12
24	KHLM/HOL	ARS-BFGL-NGS-114672	41694223	50	0.676951	RAB12	MTCL1	NDUFV2	ANKRD12
24	KHLM/HOL	BovineHD2400011591	41704165	50	0.627976	RAB12	MTCL1	NDUFV2	ANKRD12
24	KHLM/HOL	BovineHD2400011594	41720885	50	0.652032	RAB12	MTCL1	NDUFV2	ANKRD12
24	KHLM/HOL	BovineHD2400011595	41725218	50	0.653525	RAB12	MTCL1	NDUFV2	ANKRD12
24	YRSL/KHLM	BovineHD2400011597	41736061	56	0.66284	RAB12	MTCL1	NDUFV2	ANKRD12
24	KHLM/HOL	BovineHD2400011597	41736061	50	0.684176	RAB12	MTCL1	NDUFV2	ANKRD12
25	YRSL/KHLM	BovineHD2500000727	3401980	53	0.687529	ADCY9	SRL	TFAP4	GLIS2	PAM16	VASN	CORO7	DNAJA3
25	YRSL/KHLM	BovineHD2500000739	3437366	56	0.659747	ADCY9	SRL	TFAP4	GLIS2	PAM16	VASN	CORO7	DNAJA3	NMRAL1	HMOX2
25	YRSL/HOL	BovineHD2500000990	4403928	56	0.702812
25	YRSL/KHLM	BovineHD2500001058	4640346	55	0.68333
25	KHLM/HOL	BovineHD2500001078	4703394	48	0.637392
25	YRSL/HOL	BovineHD4100017077	6332428	56	0.715583	RBFOX1
25	YRSL/KHLM	BovineHD4100017081	6373761	55	0.677349	RBFOX1
25	YRSL/HOL	BovineHD2500001653	6540773	56	0.702812	RBFOX1
25	KHLM/HOL	BovineHD2500004605	16304644	50	0.636925
25	KHLM/HOL	BovineHD2500004606	16306789	50	0.673973
25	YRSL/HOL	BovineHD2500004815	17073829	56	0.758381	SYT17	ITPRIPL2	COQ7	TMC7	TMC5	GDE1	CCP110	C25H16orf62
25	YRSL/KHLM	BovineHD2500006980	24735450	56	0.78913
25	KHLM/HOL	BovineHD2500006980	24735450	50	0.627976
25	KHLM/HOL	BovineHD2500008352	29985023	50	0.689621	WBSCR17	AUTS2
25	YRSL/HOL	BovineHD2500009856	35764149	56	0.845331	MYL10	COL26A1
25	YRSL/KHLM	BovineHD4100017521	40369635	56	0.718292	SDK1
25	YRSL/KHLM	BovineHD2500011334	40372787	56	0.718292	SDK1
25	YRSL/KHLM	BovineHD2500011336	40375053	56	0.718292	SDK1
26	YRSL/HOL	BovineHD2600000331	2219454	56	0.782254
26	KHLM/HOL	BovineHD2600005326	20526132	50	0.627976	NKX2-3	SLC25A28	ENTPD7	COX15	CUTC	ABCC2	DNMBP
26	KHLM/HOL	BovineHD2600005329	20538887	50	0.627976	NKX2-3	SLC25A28	ENTPD7	COX15	CUTC	ABCC2	DNMBP
26	KHLM/HOL	BovineHD2600005354	20666853	46	0.626989	SLC25A28	ENTPD7	COX15	CUTC	ABCC2	DNMBP	CPN1
26	YRSL/HOL	BovineHD2600005477	21198238	56	0.702812	CHUK	CWF19L1	BLOC1S2	PKD2L1	SCD	WNT8B	SEC31B	NDUFB8	HIF1AN
26	YRSL/HOL	BovineHD2600005518	21344685	56	0.742621	SCD	WNT8B	SEC31B	NDUFB8	HIF1AN	PAX2
26	YRSL/HOL	BovineHD4100017756	21346613	56	0.865098	SCD	WNT8B	SEC31B	NDUFB8	HIF1AN	PAX2
26	YRSL/HOL	BovineHD2600015159	21618573	56	0.743456	PAX2	SLF2	SEMA4G	C26H10orf2	LZTS2	MRPL43	SFXN3	KAZALD1	PDZD7
26	YRSL/HOL	BovineHD4100017760	21695244	56	0.754016	PAX2	SLF2	SEMA4G	C26H10orf2	LZTS2	MRPL43	SFXN3	KAZALD1	PDZD7	TLX1	LBX1
26	YRSL/HOL	BovineHD4100017761	21741946	56	0.733903	PAX2	SLF2	SEMA4G	C26H10orf2	LZTS2	MRPL43	SFXN3	KAZALD1	PDZD7	TLX1	LBX1
26	YRSL/HOL	BovineHD4100017762	21769579	56	0.801122	SLF2	SEMA4G	C26H10orf2	LZTS2	MRPL43	SFXN3	KAZALD1	PDZD7	TLX1	LBX1
26	YRSL/HOL	BovineHD2600005615	21775136	56	0.801122	SLF2	SEMA4G	C26H10orf2	LZTS2	MRPL43	SFXN3	KAZALD1	PDZD7	TLX1	LBX1
26	YRSL/HOL	BovineHD2600015162	21787462	56	0.801122	SLF2	SEMA4G	C26H10orf2	LZTS2	MRPL43	SFXN3	KAZALD1	PDZD7	TLX1	LBX1
26	YRSL/HOL	BovineHD2600005702	22157503	56	0.708918	BTRC	POLL	DPCD	FBXW4
26	YRSL/HOL	BovineHD2600005705	22174772	56	0.7143	BTRC	POLL	DPCD	FBXW4
26	YRSL/HOL	BovineHD2600005720	22288463	56	0.780519	BTRC	POLL	DPCD	FBXW4	FGF8	NPM3	MGEA5	KCNIP2	C26H10orf76
26	YRSL/HOL	Hapmap53405-rs29014382	22339074	56	0.694107	BTRC	POLL	DPCD	FBXW4	FGF8	NPM3	MGEA5	KCNIP2	C26H10orf76
26	YRSL/HOL	BovineHD4100017770	22357984	56	0.694107	BTRC	POLL	DPCD	FBXW4	FGF8	NPM3	MGEA5	KCNIP2	C26H10orf76
26	YRSL/HOL	ARS-BFGL-NGS-101647	22550366	56	0.737009					FGF8	NPM3	MGEA5	KCNIP2	C26H10orf76	HPS6	LDB1	PPRC1	NOLC1	ELOVL3	PITX3
26	YRSL/HOL	BovineHD2600005812	22717514	56	0.737009	C26H10orf76	HPS6	LDB1	PPRC1	NOLC1	ELOVL3	PITX3	GBF1	NFKB2	PSD
26	YRSL/HOL	BovineHD2600005817	22735776	56	0.737009	C26H10orf76	HPS6	LDB1	PPRC1	NOLC1	ELOVL3	PITX3	GBF1	NFKB2	PSD	CUEDC2	MIR146B	FBXL15
26	YRSL/HOL	BovineHD2600005818	22744271	56	0.737009	C26H10orf76	HPS6	LDB1	PPRC1	NOLC1	ELOVL3	PITX3	GBF1	NFKB2	PSD	CUEDC2	MIR146B	FBXL15
26	YRSL/HOL	BovineHD2600005820	22751645	56	0.737009	C26H10orf76	HPS6	LDB1	PPRC1	NOLC1	ELOVL3	PITX3	GBF1	NFKB2	PSD	CUEDC2	MIR146B	FBXL15	MFSD13A
26	YRSL/HOL	BovineHD2600005822	22763804	56	0.737009	C26H10orf76	HPS6	LDB1	PPRC1	NOLC1	ELOVL3	PITX3	GBF1	NFKB2	PSD	CUEDC2	MIR146B	FBXL15	MFSD13A	ACTR1A
26	YRSL/HOL	BovineHD2600005826	22791121	56	0.737009	C26H10orf76	HPS6	LDB1	PPRC1	NOLC1	ELOVL3	PITX3	GBF1	NFKB2	PSD	CUEDC2	MIR146B	FBXL15	MFSD13A	ACTR1A	SUFU
26	YRSL/HOL	BovineHD2600005828	22804704	56	0.737009	C26H10orf76	HPS6	LDB1	PPRC1	NOLC1	ELOVL3	PITX3	GBF1	NFKB2	PSD	CUEDC2	MIR146B	FBXL15	MFSD13A	ACTR1A	SUFU
26	YRSL/HOL	BovineHD2600005832	22843822	56	0.737009			LDB1	PPRC1	NOLC1	ELOVL3	PITX3	PSD	CUEDC2	PSD	CUEDC2	MIR146B	FBXL15	MFSD13A	ACTR1A	SUFU	NFKB2	GBF1
26	YRSL/HOL	BovineHD2600005833	22854669	56	0.737009			LDB1	PPRC1	NOLC1	ELOVL3	PITX3	PSD	CUEDC2	PSD	CUEDC2	MIR146B	FBXL15	MFSD13A	ACTR1A	SUFU	NFKB2	GBF1
26	YRSL/HOL	BovineHD2600005838	22878309	56	0.737009				PPRC1	NOLC1	ELOVL3	PITX3	CUEDC2	MIR146B	PSD	CUEDC2	MIR146B	FBXL15	MFSD13A	ACTR1A	SUFU	NFKB2	GBF1
26	YRSL/HOL	ARS-BFGL-NGS-11271	22913016	56	0.737009						ELOVL3	PITX3			PSD	CUEDC2	MIR146B	FBXL15	MFSD13A	ACTR1A	SUFU	NFKB2	GBF1
26	KHLM/HOL	BovineHD2600008744	32758167	50	0.625046
26	YRSL/HOL	BovineHD4100017871	32773024	56	0.698199	GPAM
26	KHLM/HOL	BovineHD2600009750	35637990	50	0.628411	FAM160B1	TRUB1
26	KHLM/HOL	BovineHD2600009814	35881181	50	0.626917	TRUB1	ATRNL1
26	YRSL/HOL	BovineHD2600009815	35883709	56	0.730271	TRUB1	ATRNL1
26	KHLM/HOL	BovineHD2600009826	35940762	50	0.639566	ATRNL1
26	KHLM/HOL	BovineHD2600009897	36227755	50	0.619137	ATRNL1
26	KHLM/HOL	BovineHD2600010157	36965666	50	0.688505	GFRA1	CCDC172
26	KHLM/HOL	BovineHD2600010158	36970886	50	0.631676	GFRA1	CCDC172
26	KHLM/HOL	BovineHD2600010159	36972915	50	0.631676	GFRA1	CCDC172
26	KHLM/HOL	BovineHD2600010279	37388906	50	0.624635	PNLIPRP3	PNLIP	PNLIPRP2	C26H10orf82	MIR2395	HSPA12A	ENO4
26	YRSL/HOL	BovineHD2600010550	38281822	55	0.724401	EMX2	TRNAC-ACA
26	YRSL/HOL	BovineHD2600010551	38285663	56	0.755563	EMX2	TRNAC-ACA
26	YRSL/HOL	BovineHD2600011146	40555518	56	0.698054	SEC23IP
26	YRSL/KHLM	ARS-BFGL-NGS-32551	42274097	56	0.698199	ATE1	NSMCE4A	TACC2
26	YRSL/HOL	ARS-BFGL-NGS-32551	42274097	56	0.71835	ATE1	NSMCE4A	TACC2
26	YRSL/KHLM	BovineHD2600014485	50165603	56	0.729341	TRNAC-ACA
27	KHLM/HOL	BovineHD2700003239	10904656	50	0.626185
27	KHLM/HOL	BovineHD2700003241	10915093	50	0.626185
27	KHLM/HOL	BovineHD2700003242	10919524	50	0.626185
27	KHLM/HOL	BovineHD2700003243	10928352	50	0.626185
27	KHLM/HOL	BovineHD2700003244	10931381	50	0.626185
27	KHLM/HOL	BovineHD2700003245	10932219	50	0.626185
27	KHLM/HOL	BovineHD2700003246	10933422	49	0.64417
27	KHLM/HOL	BovineHD2700003247	10935749	50	0.626185
27	KHLM/HOL	BovineHD2700003249	10939072	50	0.626185
27	KHLM/HOL	BovineHD2700003250	10940770	50	0.626185
27	KHLM/HOL	BovineHD2700003261	10978460	50	0.627976
27	YRSL/KHLM	BovineHD2700003837	13125489	55	0.691757	DCTD	WWC2	CDKN2AIP
27	KHLM/HOL	BovineHD2700007444	26579234	50	0.696744	WRN
27	YRSL/KHLM	BovineHD2700008131	29540616	56	0.71444
27	YRSL/KHLM	BovineHD2700008132	29542260	56	0.663721
27	YRSL/KHLM	BovineHD2700008134	29543788	56	0.71444
27	YRSL/KHLM	BovineHD2700008135	29546177	56	0.657554
27	YRSL/KHLM	BovineHD2700008136	29547672	56	0.71444
27	YRSL/KHLM	BovineHD2700008148	29592610	55	0.661203
27	YRSL/HOL	BovineHD2700012718	43873735	56	0.804651	ZNF385D
28	YRSL/KHLM	BovineHD2800003690	12820332	56	0.668883	CHRM3	ZNF33B	ZNF37A
28	YRSL/KHLM	BovineHD2800003691	12824607	56	0.668883	CHRM3	ZNF33B	ZNF37A
28	YRSL/KHLM	BovineHD2800003693	12834549	56	0.709581	CHRM3	ZNF33B	ZNF37A
28	YRSL/KHLM	BovineHD2800003694	12838120	56	0.709581	CHRM3	ZNF33B	ZNF37A
28	YRSL/KHLM	BovineHD2800005687	21191867	56	0.759223
28	YRSL/KHLM	BovineHD2800005808	21946238	56	0.823535
28	YRSL/KHLM	BovineHD2800005993	22955676	56	0.697133	CTNNA3
28	YRSL/KHLM	BovineHD2800005994	22959193	56	0.697133	CTNNA3
28	YRSL/KHLM	BovineHD2800005996	22965439	56	0.667251	CTNNA3
28	YRSL/KHLM	BovineHD2800006053	23194958	56	0.671655	CTNNA3
28	YRSL/KHLM	BovineHD4100018575	23223000	56	0.770998	CTNNA3
28	YRSL/HOL	BovineHD4100018575	23223000	56	0.721696	CTNNA3
28	YRSL/KHLM	BovineHD2800008279	31375344	56	0.707165	ZNF503
28	YRSL/KHLM	BovineHD2800008418	31967588	56	0.708068	C28H10orf11
28	YRSL/KHLM	BovineHD2800008423	31984817	56	0.656672	C28H10orf11
28	YRSL/KHLM	BovineHD2800008424	31987259	56	0.656672	C28H10orf11
28	YRSL/KHLM	BovineHD2800008425	31992194	56	0.656672	C28H10orf11
28	YRSL/KHLM	BovineHD2800008711	32857714	56	0.697056	KCNMA1
28	YRSL/HOL	BovineHD2800008711	32857714	56	0.751021	KCNMA1
28	YRSL/KHLM	BovineHD2800009321	34454540	56	0.689767
28	YRSL/HOL	BovineHD2800009441	34849836	56	0.712694	ZMIZ1
28	YRSL/KHLM	BovineHD2800009992	36549835	56	0.701959
28	YRSL/KHLM	BovineHD2800009996	36567526	56	0.802582
28	YRSL/KHLM	BovineHD2800009997	36569246	56	0.722931
28	YRSL/KHLM	BovineHD2800010002	36583510	56	0.722931
28	YRSL/KHLM	BovineHD4100018664	36592086	56	0.722931
28	YRSL/KHLM	BovineHD2800010011	36611064	56	0.738805
28	YRSL/KHLM	BovineHD2800010012	36612326	56	0.738805
28	YRSL/KHLM	BovineHD2800010013	36614817	56	0.738805
28	YRSL/KHLM	BovineHD2800010014	36616824	56	0.696191
28	YRSL/KHLM	BovineHD2800010016	36632947	56	0.722931
28	YRSL/KHLM	BovineHD2800010021	36650486	56	0.746346
28	YRSL/KHLM	ARS-BFGL-NGS-28764	36832452	56	0.65864
28	YRSL/KHLM	BovineHD2800010057	36834367	56	0.65864
28	YRSL/KHLM	BovineHD2800010058	36835173	56	0.65864
28	YRSL/KHLM	BovineHD2800010059	36837196	56	0.65864
28	YRSL/KHLM	BovineHD2800010060	36838863	56	0.65864
28	YRSL/KHLM	BovineHD2800010061	36839907	56	0.65864
28	YRSL/KHLM	BovineHD2800010062	36840854	56	0.65864
28	YRSL/KHLM	BovineHD2800010063	36845357	56	0.65864
28	YRSL/KHLM	BovineHD2800010065	36850887	56	0.65864
28	YRSL/KHLM	BovineHD2800010066	36852344	56	0.65864
28	YRSL/HOL	BovineHD2800010198	37215122	56	0.801793	NRG3
28	YRSL/KHLM	BovineHD2800010230	37326821	56	0.666453	NRG3
28	YRSL/KHLM	BovineHD2800010231	37327496	56	0.666453	NRG3
28	YRSL/KHLM	BovineHD2800010233	37340644	56	0.666453	NRG3
28	YRSL/HOL	BovineHD2800010233	37340644	56	0.804525	NRG3
28	YRSL/HOL	Hapmap43004-BTA-64153	37359315	56	0.744136	NRG3
28	YRSL/KHLM	BovineHD2800010240	37368495	56	0.666453	NRG3
28	YRSL/HOL	BovineHD2800010240	37368495	56	0.804525	NRG3
28	YRSL/KHLM	BovineHD2800010242	37374200	56	0.666453	NRG3
28	YRSL/HOL	BovineHD2800010242	37374200	55	0.800729	NRG3
28	YRSL/HOL	BovineHD2800010247	37394869	56	0.765639	NRG3
28	YRSL/KHLM	BovineHD2800010248	37399467	56	0.7143	NRG3
28	YRSL/KHLM	BovineHD2800010259	37443618	56	0.700794	NRG3
28	YRSL/HOL	BovineHD2800010276	37495784	56	0.733903	NRG3
28	YRSL/KHLM	BovineHD2800010332	37644822	56	0.673517	NRG3
28	YRSL/HOL	BovineHD2800010350	37697790	56	0.717734	NRG3
28	YRSL/HOL	BovineHD4100018678	37968793	56	0.697056	NRG3
28	YRSL/KHLM	BovineHD2800011495	41070035	56	0.689462	GRID1
28	YRSL/KHLM	BovineHD2800011496	41070678	56	0.712694	GRID1
28	YRSL/KHLM	BovineHD2800012474	43629111	55	0.714395	WDFY4	LRRC18	VSTM4	FAM170B	C28H10orf128
28	YRSL/KHLM	BovineHD2800013399	46044620	56	0.662636	ZNF32	TFAM	ZNF239	AGT	COG2
28	YRSL/KHLM	BTB-00995659	46072629	56	0.662636	ZNF32	TFAM	ZNF239	AGT	COG2
29	YRSL/KHLM	BovineHD2900003209	11129162	56	0.657554	DLG2
29	YRSL/HOL	BovineHD2900004985	16717121	56	0.906994	TENM4	MIR708
29	KHLM/HOL	BovineHD2900005653	19553049	50	0.650913
29	KHLM/HOL	BovineHD2900005660	19591304	50	0.624635
29	KHLM/HOL	BovineHD2900005661	19601016	50	0.624635
29	KHLM/HOL	BovineHD2900005663	19604086	50	0.624635
29	KHLM/HOL	BovineHD2900005664	19614661	50	0.624635
29	KHLM/HOL	BovineHD2900005665	19621619	50	0.624635
29	KHLM/HOL	BovineHD2900005666	19624007	50	0.624635
29	YRSL/HOL	BovineHD2900005678	19700519	56	0.734518
29	KHLM/HOL	BovineHD2900005678	19700519	50	0.778608
29	YRSL/HOL	BovineHD2900005689	19723934	56	0.734518
29	KHLM/HOL	BovineHD2900005689	19723934	50	0.650913
29	KHLM/HOL	BovineHD2900005698	19742051	50	0.650913
29	KHLM/HOL	BovineHD2900005699	19743286	50	0.650913
29	KHLM/HOL	BovineHD2900005700	19744318	50	0.650913
29	KHLM/HOL	BovineHD2900005705	19763844	50	0.650913
29	KHLM/HOL	BovineHD2900005706	19769443	50	0.650913
29	KHLM/HOL	BovineHD2900005707	19770496	50	0.650913
29	KHLM/HOL	BovineHD2900005708	19773001	50	0.650913
29	KHLM/HOL	BovineHD2900005710	19777462	50	0.650913
29	YRSL/HOL	BovineHD2900005712	19780921	56	0.778414
29	KHLM/HOL	BovineHD2900005712	19780921	50	0.621328
29	YRSL/HOL	BovineHD2900005713	19782289	56	0.778414
29	KHLM/HOL	BovineHD2900005713	19782289	50	0.621328
29	YRSL/HOL	BovineHD2900005714	19788087	56	0.778414
29	KHLM/HOL	BovineHD2900005714	19788087	50	0.621328
29	YRSL/HOL	BovineHD2900005715	19793238	56	0.778414
29	KHLM/HOL	BovineHD2900005715	19793238	50	0.621328
29	YRSL/HOL	BovineHD2900005716	19794473	56	0.778414
29	KHLM/HOL	BovineHD2900005716	19794473	50	0.621328
29	KHLM/HOL	BovineHD2900005799	20042200	50	0.650009
29	KHLM/HOL	BovineHD2900005800	20043525	50	0.650009
29	KHLM/HOL	BovineHD2900005802	20049895	50	0.650009
29	KHLM/HOL	BovineHD2900005803	20063380	50	0.650009	LUZP2
29	KHLM/HOL	BovineHD2900005804	20067428	50	0.650009	LUZP2
29	KHLM/HOL	BovineHD2900005809	20090122	50	0.628411	LUZP2
29	KHLM/HOL	ARS-BFGL-NGS-89491	20146131	50	0.650009	LUZP2
29	KHLM/HOL	BovineHD2900005821	20148428	50	0.628411	LUZP2
29	KHLM/HOL	BovineHD2900005823	20155424	50	0.628411	LUZP2
29	KHLM/HOL	BovineHD2900005824	20157951	50	0.628411	LUZP2
29	KHLM/HOL	BovineHD2900005825	20161847	50	0.650009	LUZP2
29	KHLM/HOL	BovineHD2900005826	20164328	50	0.628411	LUZP2
29	KHLM/HOL	BovineHD2900005829	20172909	50	0.628411	LUZP2
29	KHLM/HOL	BovineHD2900005830	20177672	50	0.628411	LUZP2
29	KHLM/HOL	BovineHD2900005832	20180085	50	0.628411	LUZP2
29	KHLM/HOL	BovineHD2900005833	20183650	50	0.650009	LUZP2
29	KHLM/HOL	BovineHD2900005834	20185295	50	0.628411	LUZP2
29	KHLM/HOL	BovineHD2900005835	20186062	50	0.628411	LUZP2
29	KHLM/HOL	BovineHD2900005840	20229553	50	0.653525	LUZP2
29	KHLM/HOL	BovineHD2900005841	20231203	50	0.653525	LUZP2
29	YRSL/KHLM	BovineHD2900005889	20415974	56	0.68309	LUZP2
29	YRSL/KHLM	BovineHD4100018913	20418245	56	0.68309	LUZP2
29	YRSL/KHLM	BovineHD2900005890	20422009	53	0.71666	LUZP2
29	YRSL/KHLM	BovineHD2900005892	20423730	56	0.71933	LUZP2
29	YRSL/KHLM	BovineHD2900005894	20429296	56	0.71933	LUZP2
29	YRSL/KHLM	BovineHD2900005896	20431375	56	0.71933	LUZP2
29	YRSL/KHLM	BovineHD4100018914	20433722	55	0.731684	LUZP2
29	YRSL/KHLM	BovineHD2900005897	20435479	56	0.71933	LUZP2
29	YRSL/KHLM	BovineHD2900005898	20436854	56	0.71933	LUZP2
29	YRSL/KHLM	BovineHD2900005900	20438863	56	0.71933	LUZP2
29	YRSL/KHLM	BovineHD2900005901	20439708	56	0.71933	LUZP2
29	YRSL/KHLM	BovineHD2900005906	20464946	52	0.773236	LUZP2
29	YRSL/KHLM	BovineHD2900005907	20468817	56	0.68309	LUZP2
29	YRSL/KHLM	BTB-01814301	21044994	56	0.690405
29	YRSL/KHLM	BovineHD2900006187	21565326	56	0.661544
29	YRSL/KHLM	BovineHD2900006188	21569114	56	0.679685
29	YRSL/KHLM	BovineHD2900006195	21610081	56	0.661544
29	YRSL/KHLM	BovineHD2900006196	21624631	55	0.685742
29	YRSL/KHLM	BovineHD2900006197	21626404	56	0.67013
29	YRSL/KHLM	BovineHD2900006198	21627483	55	0.685742
29	YRSL/KHLM	BovineHD2900006199	21629143	56	0.67013
29	YRSL/KHLM	BovineHD2900006200	21630573	56	0.67013
29	YRSL/KHLM	BovineHD2900006530	22923493	56	0.697056	SLC17A6	ANO5
29	YRSL/HOL	BovineHD2900007402	25426224	56	0.84457	NAV2
29	YRSL/HOL	BovineHD2900007403	25427240	56	0.800327	NAV2
29	YRSL/HOL	BovineHD2900007406	25431336	56	0.779415	NAV2
29	YRSL/HOL	BovineHD2900007408	25436919	56	0.779415	NAV2
29	YRSL/HOL	BovineHD2900007409	25440133	56	0.779415	NAV2
29	YRSL/HOL	BovineHD2900007410	25442380	56	0.779415	NAV2
29	YRSL/HOL	BovineHD2900007411	25443366	56	0.779415	NAV2
29	YRSL/HOL	BovineHD2900007412	25446691	56	0.779415	NAV2
29	YRSL/HOL	BovineHD2900007413	25447790	56	0.779415	NAV2
29	YRSL/HOL	BovineHD2900007415	25457206	56	0.779415	NAV2
29	YRSL/HOL	BovineHD2900007416	25457903	56	0.779415	NAV2
29	KHLM/HOL	BovineHD2900007651	26215001	50	0.620053	ZDHHC13	MRGPRX2	PTPN5	IGSF22	TMEM86A	SPTY2D1	UEVLD
29	YRSL/HOL	BovineHD2900007661	26246116	56	0.763143	ZDHHC13	MRGPRX2	PTPN5	IGSF22	TMEM86A	SPTY2D1	UEVLD
29	KHLM/HOL	BovineHD2900007661	26246116	50	0.683067	ZDHHC13	MRGPRX2	PTPN5	IGSF22	TMEM86A	SPTY2D1	UEVLD
29	KHLM/HOL	BovineHD2900007662	26247543	50	0.683633	ZDHHC13	MRGPRX2	PTPN5	IGSF22	TMEM86A	SPTY2D1	UEVLD
29	YRSL/KHLM	BovineHD2900008369	28448917	56	0.669251	TBRG1	SPA17	PANX3	SIAE	ESAM	NRGN	VSIG2	MSANTD2
29	YRSL/KHLM	BovineHD2900008408	28562350	56	0.758638	TBRG1	SPA17	PANX3	SIAE	ESAM	NRGN	VSIG2	ROBO3	ROBO4	HEPACAM	MSANTD2
29	YRSL/KHLM	BovineHD2900008459	28725974	56	0.825663	SPA17	ESAM	NRGN	VSIG2	MSANTD2	ROBO3	ROBO4	CCDC15	HEPACAM	SLC37A2	TMEM218	TRNAE-CUC
29	YRSL/KHLM	BovineHD2900008460	28726620	56	0.825663	SPA17	ESAM	NRGN	VSIG2	MSANTD2	ROBO3	ROBO4	CCDC15	HEPACAM	SLC37A2	TMEM218	TRNAE-CUC
29	YRSL/KHLM	BovineHD2900008461	28727316	56	0.825663	SPA17	ESAM	NRGN	VSIG2	MSANTD2	ROBO3	ROBO4	CCDC15	HEPACAM	SLC37A2	TMEM218	TRNAE-CUC
29	KHLM/HOL	BovineHD2900008588	29169233	50	0.716209	PKNOX2	MIR2285R	FEZ1	EI24
29	KHLM/HOL	BovineHD2900008589	29170697	50	0.716209	PKNOX2	MIR2285R	FEZ1	EI24
29	KHLM/HOL	BovineHD4100018968	29184212	50	0.716209	PKNOX2	MIR2285R	FEZ1	EI24	STT3A
29	YRSL/KHLM	BovineHD2900008701	29480604	56	0.697133	FEZ1	EI24	STT3A	CHEK1	ACRV1	SSLP1	TRNAE-UUC	PATE1	PATE2	PATE3	HYLS1	PUS3	DDX25
29	YRSL/KHLM	BovineHD2900009246	31066648	56	0.716253	KIRREL3
29	YRSL/KHLM	BovineHD2900009247	31068347	56	0.716253	KIRREL3
29	YRSL/KHLM	BovineHD2900009248	31070311	56	0.728828	KIRREL3
29	YRSL/KHLM	BovineHD2900009302	31219905	56	0.691701
29	YRSL/KHLM	BovineHD2900011032	36452226	56	0.698054	TMEM45B	NFRKB
29	YRSL/KHLM	BovineHD2900011036	36472662	56	0.698054	TMEM45B	NFRKB
29	YRSL/KHLM	BovineHD2900011037	36473779	56	0.698054	TMEM45B	NFRKB
