# Supplementary material for: Selection signatures in two oldest Russian native cattle breeds revealed using high-density single nucleotide polymorphism analysis
Source: PLoS One. 2020 Nov 16;15(11):e0242200. doi: 10.1371/journal.pone.0242200 (PMC7668599; doi:10.1371/journal.pone.0242200)
Supplement: S4 Table — Note: BTA, Bos taurus autosome with the identified hapFLK regions; Breed: YRSL, Yaroslavl; KHLM, Kholmogor; HOL, Holsteins; Start and End positions, the positions of the first and last SNPs in the identified hapFLK region according to Bos_taurus_UMD_3.1.1 genome assembly (https://www.ncbi.nlm.nih.gov/assembly/GCF_000003055.6); Length, length of hapFLK regions (Mbp); No. of SNPs, the number of SNPs within localised hapFLK regions; the hapFLK regions are sorted by chromosome and then by start position on chromosome. (XLSX) [file pone.0242200.s008.xlsx]

## Sheet: Лист1
BTA	Breed	Position		Length, Mbp	The most significant SNP			No. of SNPs
		Start	End		position	p-value	q-value
1	HOL	32,447,075	32,527,128	0.080	32,447,075	0.00099	0.00211	30
3	HOL	19,567,418	20,619,334	1.052	20,288,590	0.00028	0.00240	198
4	YRSL, KHLM	4,736,439	5,358,554	0.622	5,182,281	0.00025	0.00175	191
5	YRSL	23,760,604	24,395,055	0.634	24,091,679	0.00005	0.00152	170
	YRSL	27,221,526	28,056,950	0.835	27,502,356	0.00061	0.00661	263
6	KHLM	60,054,892	60,737,382	0.682	60,442,525	0.00011	0.00189	133
	YRSL	71,382,238	72,036,459	0.654	71,472,872	0.00022	0.00656	144
7	HOL	29,529,966	29,796,046	0.266	29,676,483	0.00064	0.00618	79
8	HOL	64,881,643	66,965,547	2.084	66,179,978	0.00073	0.01062	465
	HOL	107,437,787	109,459,135	2.021	108,618,363	0.0000001	0.00001	625
11	YRSL, HOL	80,351,724	81,221,917	0.870	80,798,732	0.00002	0.00030	215
	YRSL, HOL	84,993,771	87,967,895	2.974	87,509,409	0.00024	0.01256	885
12	KHLM	81,401,394	81,685,479	0.284	81,488,239	0.00016	0.00318	130
13	YRSL, HOL	4,973,274	6,821,379	1.848	5,774,000	0.00001	0.00030	429
14	HOL	21,099,972	21,581,739	0.482	21,400,707	0.00043	0.00549	129
	HOL	28,340,560	29,170,154	0.830	28,673,837	0.00002	0.00019	247
	YRSL	77,591,268	78,245,853	0.655	77,924,838	0.00058	0.00504	142
15	YRSL, KHLM	16,041,696	16,617,957	0.576	16,213,838	0.00036	0.00220	154
	YRSL	17,798,141	18,768,222	0.970	18,248,580	0.00043	0.00441	208
16	YRSL	41,914,710	42,483 091	0.568	42,213,185	0.00091	0.00256	130
	YRSL	50,256,549	50,593 036	0.336	50,345 517	0.00060	0.00274	109
18	KHLM	189.795	1,456,276	1.266	860.695	0.000005	0.00006	210
22	YRSL, HOL	21,634,089	22,502,890	0.869	22,111,836	0.00034	0.00220	251
23	KHLM, HOL	14.911	957.009	0.942	648.047	0.00015	0.00061	145
