# Supplementary material for: Selection signatures in two oldest Russian native cattle breeds revealed using high-density single nucleotide polymorphism analysis
Source: PLoS One. 2020 Nov 16;15(11):e0242200. doi: 10.1371/journal.pone.0242200 (PMC7668599; doi:10.1371/journal.pone.0242200)
Supplement: S5 Table — Note: BTA, Bos taurus autosome with the overlapping ROH shared by more than 50% of the animals (the strongest ROH islands shared by more than 70% of animals are shown in bold); Breed: YRSL, Yaroslavl (indicated by green color); KHLM, Kholmogor (indicated by blue color); HOL, Holsteins (indicated by pink color); No. of SNPs, number of SNPs within an ROH island; Start and End positions, the positions of the first and last SNPs in an ROH island according to Bos_taurus_UMD_3.1.1 genome assembly (https://www.ncbi.nlm.nih.gov/assembly/GCF_000003055.6); Length, length of ROH island (Mb); Percent of animals, the percent of animals carrying the ROH island. The ROH islands are sorted by chromosome and then by start position on chromosome. (XLSX) [file pone.0242200.s009.xlsx]

## Sheet: Лист1
BTA	Breed	No. of SNPs	Start position	End position	Length, Mb	No. of genes	Percent of animals
1	YRSL	31	46138869	46436110	0.297	7	58.1
	YRSL	76	56412313	56743821	0.332	2	51.6
	YRSL	47	65307312	65606173	0.299	2	58.1
	KHLM	29	74791481	75129810	0.338	2	52.0
	HOL	99	83683081	84552385	0.869	10	52.0
2	KHLM	63	71869718	72391579	0.522	3	56.0
	HOL	106	101680883	102163564	0.483	2	60.0
3	KHLM	58	8971638	9544053	0.572	8	56.0
	HOL	105	8971638	9722400	0.751	18	60.0
	YRSL	30	9205782	9515045	0.309	4	54.8
	HOL	120	53887413	54253013	0.366	2	52.0
5	YRSL	206	24482118	25260331	0.778	5	64.5
	YRSL	123	24567855	24934918	0.367	2	74.2
6	YRSL	51	5111696	6752289	1.641	3	67.7
	YRSL	13	5252711	6522730	1.27	3	74.2
	KHLM	19	5225746	6502610	1.277	3	68.0
	HOL	13	5252711	6522730	1.27	3	56.0
	HOL	167	77415335	78179281	0.764	0	64.0
7	YRSL	20	10217525	10685824	0.468	0	51.6
	YRSL	74	20531857	21489226	0.957	38	77.4
	YRSL	72	20531857	21146198	0.614	24	80.6
	HOL	136	43007150	43609547	0.602	0	64.0
	HOL	209	46964290	47973258	1.009	14	52.0
	KHLM	89	51065526	52052097	0.987	16	56.0
	KHLM	21	51178057	51555664	0.378	12	84.0
	KHLM	32	52065075	52572307	0.507	11	68.0
	HOL	32	52077420	52598130	0.521	11	60.0
	HOL	32	52974661	53279637	0.305	5	52.0
8	HOL	92	54162368	54752159	0.59	3	68.0
	HOL	99	59672539	60323254	0.651	17	64.0
	HOL	76	61536940	62550305	1.013	13	60.0
	HOL	27	62005189	62453971	0.449	8	84.0
	HOL	171	107603018	108451362	0.848	2	52.0
	HOL	129	107658181	108292097	0.634	1	96.0
9	KHLM	43	43038883	43545794	0.507	3	60.0
	KHLM	112	64534254	65125165	0.591	2	64.0
11	HOL	118	73128623	73668836	0.54	7	52.0
12	YRSL	5	72507076	73492233	0.985	0	54.8
	HOL	9	72509035	75250331	2.741	0	52.0
13	KHLM	50	50231261	50724998	0.494	0	52.0
	HOL	50	50231261	50724998	0.494	0	52.0
14	KHLM	42	1536379	2089613	0.553	29	68.0
	YRSL	22	14482826	15437144	0.954	0	64.5
	YRSL	42	24419295	25066322	0.647	8	67.7
	KHLM	42	24419295	25066322	0.647	8	68.0
	KHLM	15	24562756	24874608	0.312	3	72.0
	HOL	73	24419295	25332510	0.913	11	68.0
	HOL	42	24419295	25066322	0.647	8	76.0
	KHLM	94	33066228	33567257	0.501	5	52.0
	HOL	143	33983865	34533801	0.55	1	52.0
15	YRSL	208	51681720	52548178	0.866	13	51.6
	YRSL	22	80404264	81042220	0.638	0	51.6
16	YRSL	105	39698386	40620308	0.922	8	87.1
	HOL	44	41542076	41997909	0.456	2	60.0
	YRSL	139	42478771	43131941	0.653	14	64.5
	YRSL	136	42507253	43049359	0.542	13	73.1
	HOL	130	42625201	43535617	0.91	18	68.0
	HOL	44	42815004	43393417	0.578	7	80.0
	KHLM	111	42691909	43535617	0.844	16	68.0
	KHLM	105	42691909	43472069	0.78	15	92.0
	YRSL	96	43804119	44269629	0.466	7	54.8
	HOL	128	43804119	44867101	1.063	14	64.0
17	YRSL	38	35470015	36133388	0.663	3	67.7
	YRSL	30	35494057	36118075	0.624	2	80.6
	YRSL	61	51090274	51771759	0.681	3	54.8
18	KHLM	71	14036274	14978144	0.942	28	64.0
19	YRSL	50	177697	685006	0.507	1	54.8
20	HOL	33	30663644	31008386	0.345	0	56.0
21	KHLM	21	20065	802673	0.783	4	52.0
	YRSL	47	1837753	2592694	0.755	1	51.6
	YRSL	42	2082072	2504481	0.422	1	77.4
	HOL	41	2082072	2482464	0.4	1	52.0
	HOL	51	3097871	3505292	0.407	0	56.0
	KHLM	51	31910399	32371376	0.461	2	64.0
23	HOL	76	974432	1506210	0.532	0	56.0
26	HOL	97	19527313	20280981	0.754	2	56.0
	HOL	123	22133617	23014565	0.881	23	68.0
29	HOL	9	38947760	39252602	0.305	4	52.0
	KHLM	17	38756945	39413453	0.657	7	56.0
