# Supplementary material for: Selection signatures in two oldest Russian native cattle breeds revealed using high-density single nucleotide polymorphism analysis
Source: PLoS One. 2020 Nov 16;15(11):e0242200. doi: 10.1371/journal.pone.0242200 (PMC7668599; doi:10.1371/journal.pone.0242200)
Supplement: S6 Table — Note: BTA, Bos taurus autosome; Start_SNP and End_SNP, the names of the start and end SNPs on Bovine HD BeadChip (Illumina Inc., USA) flanking the genomic regions under putative selection; breed: YRSL, Yaroslavl; KHLM, Kholmogor; HOL, Holsteins; methods: FST, top 0.1% SNPs by FST value during pair-wise breed comparison; hapFLK, regions identified by hapFLK analysis; ROH_50% and ROH_70%, ROH segments distributed in more than 50% and more than 70% of animals, respectively, within each of the studied breed (the ROH segments identified in more than 70% animals are shown in bold); nSNP, number of SNPs localised within the identified genomic region; Start position and End position, start and end positions of the genomic region affected by putative selection (Mbp) according to Bos_taurus_UMD_3.1.1 genome assembly (https://www.ncbi.nlm.nih.gov/assembly/GCF_000003055.6); length, the length of the identified genomic regions under putative selection (Mbp); No. of genes, number of genes localised within identified genomic regions; genes, the list of genes localised within identified genomic regions (genes localised within ROH segments identified in more than 70% of animals are shown in bold). (XLSX) [file pone.0242200.s010.xlsx]

## Sheet: topRuns
BTA	Start_SNP	End_SNP	Breed	Method	nSNP	Start position	End position	Length, Mbp	No. of genes	Genes
1	BovineHD0100009349	BovineHD0100009375	HOL	hapFLK	30	32447075	32527128	0.080053	0
1	BovineHD0100009349	BTB-00014850	YRSL/HOL	Fst	15	32447075	32509969	0.062894	0
1	BTA-95262-no-rs	BTB-00468553	YRSL	ROH_50%	31	46138869	46436110	0.297241	7	IMPG2	SENP7	RG9MTD1	PCNP	BTB11	RPL24	CEP97
1	BovineHD0100015857	BovineHD0100015983	YRSL	ROH_50%	76	56412313	56743821	0.331508	2	CD96	ZBED2
1	BovineHD0100018448	BovineHD0100018519	YRSL	ROH_50%	47	65307312	65606173	0.298861	2	GSK3B	GPR156
1	BovineHD0100021468	BovineHD0100021533	KHLM	ROH_50%	29	74791481	75129810	0.338329	2	ATP13A5	HRASLS
1	BovineHD0100023960	BovineHD0100024225	HOL	ROH_50%	99	83683081	84552385	0.869304	10	HTR3E	HTR3C	ABCC5	PARL	MAP6D1	YEATS2	RPS6	KLHL24	MCF2L2	B3GNT5	LAMP3
1	BovineHD0100024108	BovineHD0100024124	KHLM/HOL	Fst	11	84208124	84229985	0.021861	5						YEATS2	RPS6	KLHL24	MCF2L2	B3GNT5
1	BTB-01431374	ARS-BFGL-NGS-4047	HOL	ROH_50%	3	84580772	84614199	0.033427	1	MCCC1
2	BovineHD0200020624	BovineHD0200020734	KHLM	ROH_50%	63	71869718	72391579	0.521861	3	PTPN4	EPB41L5	TMEM185A	RALB
2	BovineHD0200020737	BovineHD0200020769	KHLM	ROH_50%	24	72399704	72564911	0.165207	1	INHBB
2	BovineHD0200029166	BovineHD0200029338	HOL	ROH_50%	106	101680883	102163564	0.482681	2	IKZF2	SPAG16
2	BovineHD0200029237	BovineHD0200029375	YRSL/HOL	Fst	35	101859061	102340540	0.481479	2	IKZF2	SPAG16
3	BovineHD0300002969	ARS-BFGL-NGS-94819	HOL	ROH_50%	105	8971638	9722400	0.750762	18	SLAMF7	CD48	SLAMF1	CD84	SLAMF6	VANGL2	NHLH1	NCSTN	COPA	PEX19	DCAF8	PEA15	CASQ1	ATP1A4	ATP1A2	IGSF8		KCNJ10
3	BovineHD0300003023	BovineHD0300003083	YRSL	ROH_50%	30	9205782	9515045	0.309263	4						VANGL2	NHLH1	NCSTN	COPA
3	BovineHD0300006403	BovineHD0300006481	HOL	hapFLK	198	19567418	20619334	1.05192	35	PSMD4	PIP5K1A	VPS72	TMOD4	TMOD4	SCNM1	LYSMD1	TNFAIP8L2	SEMA6C	GABPB1	MLLT11	CDC42SE1	BNIPL	PRUNE	ANXA9	LASS2	SETDB1	ARNT	CTSK	CTSS	HORMAD1	GOLPH3L	ENSA	MCL1	ADAMTSL4	ECM1	TARS2	RPRD2	PRPF3	MRPS21	APH1A	CA14	ANP32E	PLEKHO1	VPS45
3	BovineHD0300016256	BovineHD0300016422	HOL	ROH_50%	120	53887413	54253013	0.3656	2	GBP7	GBP6
3	BovineHD0300016425	BovineHD0300016459	HOL	ROH_50%	23	54255855	54325547	0.069692	1			GBP5
4	BovineHD0400001409	BovineHD0400001453	YRSK/KHLM	Fst	9	5009490	5112288	0.102798	2	Grb10	DDC
4	BovineHD0400001484	BovineHD0400001486	KHLM/HOL	Fst	3	5200804	5206300	0.005496	2	Grb10	DDC
4	BovineHD0400001409	BovineHD0400001497	YRSL, KHLM	hapFLK	191	4736439	5358554	0.622115	2	Grb10	DDC
5	BovineHD0500006919	BovineHD0500007109	YRSL	hapFLK	170	23760604	24395055	0.634451	2	PLXNC1	CCDC41
5	BovineHD0500007131	BovineHD0500007401	YRSL	ROH_50%	206	24482118	25260331	0.778213	5	TMCC3	NDUFA12	FGD6	VEZT	MIR331
5	BovineHD0500007157	Hapmap53250-rs29027200	YRSL	ROH_70%	123	24567855	24934918	0.367063	2		NDUFA12	FGD6
5	BovineHD0500007921	BovineHD0500008216	YRSL	hapFLK	263	27221526	28056950	0.835424	28	KRT8	KRT78	KRT79	KRT4	KERIA	KRT2	KRT73	KRT72	KRT74	KRT71	KRT5	KRT6A	KERIV	KERIV	KER6C	KRT75	KRT82	KRT84	KRT85	KRT83	KRT86	KRT81	KRT7	KRT80	ATG101	NR4A1	GRASP	ACVR1B
5	BovineHD0500011515	BovineHD0500011542	HOL	ROH_50%	10	40269846	40369893	0.100047	0
6	BovineHD4100004217	BovineHD0600034591	YRSL	ROH_50%	51	5111696	6752289	1.64059	3	MAD2	MAD2L1	MGC134093
6	BovineHD0600001379	BovineHD0600001423	YRSL	ROH_70%	13	5252711	6522730	1.27002	3	MAD2	MAD2L1	MGC134093
6	BovineHD0600001369	BovineHD0600001420	KHLM	ROH_50%	19	5225746	6502610	1.27686	3	MAD2	MAD2L1	MGC134093
6	BovineHD0600001379	BovineHD0600001423	HOL	ROH_50%	13	5252711	6522730	1.27002	3	MAD2	MAD2L1	MGC134093
6	BovineHD0600016534	BovineHD0600016687	KHLM	hapFLK	133	60054892	60737382	0.68249	7	WDR19	KLB	RPL9	LIAS	UGDH	UBE2K	PDS5A
6	BovineHD0600016606	BovineHD0600016680	YRSL/KHLM	Fst	18	60337295	60701277	0.363982	8		KLB	RPL9	LIAS	UGDH	UBE2K	PDS5A	N4BP2	RHOH
6	BovineHD0600019872	BovineHD0600020017	YRSL	hapFLK	144	71382238	72036459	0.654221	2		PDGFRA	KIT
6	BovineHD0600019908	BovineHD4100005123	YRSL/HOL	Fst	12	71463666	71546548	0.082882	2	GSX2	PDGFRA
6	BovineHD0600021447	BovineHD0600021665	HOL	ROH_50%	167	77415335	78179281	0.763946	0
7	BovineHD0700002699	BovineHD0700002794	YRSL	ROH_50%	20	10217525	10685824	0.468299	0
7	BovineHD0700005723	BovineHD0700005864	YRSL	ROH_50%	74	20531857	21188761	0.656904	25	TICAM1	FEM1A	MIR7	DPP9	TNFAIP8L1	SEMA6B	PLIN5	LRG1	PLIN4	HDGF2	UBXN6	CHAF1A	SH3GL1	STAP2	MPND	FSD1	TMIGD2	SHD	CCDC94	EBI3	ANKRD24	SIRT6	CREB3L3	MARP2K2	ZBTB7A
7	BovineHD0700005723	ARS-BFGL-NGS-101536	YRSL	ROH_70%	72	20531857	21146198	0.614341	24	TICAM1	FEM1A	MIR7	DPP9	TNFAIP8L1	SEMA6B	PLIN5	LRG1	PLIN4	HDGF2	UBXN6	CHAF1A	SH3GL1	STAP2	MPND	FSD1	TMIGD2	SHD	CCDC94	EBI3	ANKRD24	SIRT6	CREB3L3	MARP2K2
7	BovineHD0700008316	BovineHD0700008393	HOL	hapFLK	79	29529966	29796046	0.26608	1	PTTG1
7	Hapmap50866-BTA-110548	BovineHD0700012635	HOL	ROH_50%	136	43007150	43609547	0.602397	0
7	BovineHD0700013590	BovineHD0700013870	HOL	ROH_50%	209	46964290	47973258	1.00897	14	C7H5ORF15	VDAC1	TCF7	CKP1	PPP2CA	CDKL3	UBE2B	CDKN2AIPNL	PHF15	SAR1B	SEC24A	DDX46	CAMLG	TXNDC15
7	BovineHD0700013809	BovineHD0700013810	KHLM	ROH_50%	2	47742364	47746164	0.0038	1										SAR1B
7	BovineHD0700014865	BovineHD0700015078	KHLM	ROH_50%	89	51065526	52052097	0.986571	18	WNT8A	NME5	BRD8	MIR2459	GFRA3	KIF20A	CDC23	FAM53C	CDC25C	REEP2	EGR1	ETF1	HSPA9	LOC100297420	LOC100297420	LRRTM2	CTNNA1	SIL1
7	BovineHD0700014893	BovineHD0700014974	KHLM	ROH_70%	21	51178057	51555664	0.377607	12		NME5	BRD8	MIR2459	GFRA3	KIF20A	CDC23	FAM53C	CDC25C	REEP2	EGR1	ETF1	HSPA9
7	BovineHD0700015081	ARS-BFGL-NGS-113873	KHLM	ROH_50%	32	52065075	52572307	0.507232	11	SIL1	MATR3	PAIP2	SLC23A1	PACAP	SPATA24	DNAJC18	ECSCR	TMEM173	UBE2D2	CXXC5
7	BovineHD0700015084	BovineHD0700015184	HOL	ROH_50%	32	52077420	52598130	0.52071	11	SIL1	MATR3	PAIP2	SLC23A1	PACAP	SPATA24	DNAJC18	ECSCR	TMEM173	UBE2D2	CXXC5
7	BovineHD0700015260	BovineHD0700015328	HOL	ROH_50%	32	52974661	53279637	0.304976	5	PURA	IGIP	PFDN1	HBEGF	SLC4A9
7	BovineHD0700015367	BovineHD0700015468	HOL	ROH_50%	98	53473524	53653140	0.179616	13	IK	WDR55	HARS	DND1	DTD1	ZMAT2	PCDHA2	PCDHA4	PCDHA6	PCDHA3	PCDHA9	PCDHA10	PCDHA11
8	BovineHD0800016299	BovineHD0800016488	HOL	ROH_50%	92	54162368	54752159	0.589791	3	GANQ	CEP78	PSAT1
8	BovineHD0800017805	BovineHD0800017994	HOL	ROH_50%	99	59672539	60323254	0.650715	17	DNAJB5	VCP	FANCG	PNN	PIGO	STOML2	KIAA1539	UNC13B	RUSC2	TESK1	CD72	SIT1	CCDC107	CA9	TLN1	TPM2	GBA2
8	ARS-BFGL-NGS-16857	BovineHD0800018659	HOL	ROH_50%	76	61536940	62550305	1.01337	14	PAX5	ZCCHC7	GRHPR	ZBTB5	POLR1E	FBXO10	TOMM5	LOC100299266	FRMPD1	RG9MTD3	EXOSC3	DCAF10	MCART1	SHB
8	BovineHD4100006842	BovineHD0800018621	HOL	ROH_70%	27	62005189	62453971	0.448782	9					POLR1E	FBXO10	TOMM5	LOC100299266	FRMPD1	RG9MTD3	EXOSC3	DCAF10	MCART1
8	BovineHD0800019759	BovineHD0800019867	HOL	hapFLK	465	64881643	66965547	2.0839	7	MGC152360	NR4A3	STX17	ERP44	INVS	TEX10	CNTNAP3
8	BovineHD0800032255	BovineHD0800032932	HOL, YRSL	hapFLK	625	107437787	109459135	2.02135	3	ASTN2	TRIM32	TLR4
8	BovineHD0800032599	BovineHD0800032678	YRSL/KHLM	Fst	19	108508423	108773741	0.265318	2	ASTN2	TLR4
8	BovineHD0800032249	BovineHD0800032581	HOL	ROH_50%	171	107603018	108451362	0.848344	2	ASTN2	TRIM32
8	ARS-BFGL-NGS-76693	BovineHD0800032533	HOL	ROH_70%	129	107658181	108292097	0.633916	1	ASTN2
8	BovineHD0800032333	BovineHD0800032626	KHLM/HOL	Fst	14	107803876	108583789	0.779913	2	ASTN2	TRIM32
9	BovineHD0900011953	BovineHD0900012062	KHLM	ROH_50%	43	43038883	43545794	0.506911	3	SOBP	PDSS2	BEND3
9	BovineHD0900012014	BovineHD0900012062	HOL	ROH_50%	25	43281958	43545794	0.263836	2		PDSS2	BEND3
9	BovineHD0900017718	BovineHD0900017877	KHLM	ROH_50%	112	64534254	65125165	0.590911	2	SYNCRIP	NT5E
11	BovineHD4100009001	BovineHD1100021063	HOL	ROH_50%	118	73128623	73668836	0.540213	7	SELI	GPR113	HADAB	HADHA	RAB10	KIF3C	ASXL2
11	BovineHD1100023008	BovineHD1100023238	HOL, YRSL	hapFLK	215	80351724	81221917	0.870193	4	KCNS3	GEN1	SMC6	VSNL1
11	BovineHD1100025196	BovineHD1100025328	HOL, YRSL	hapFLK	885	84993771	87967895	2.97412	18	TRIB2	LPIN1	NTSR2	GREB1	ROCK2	PQLC3	KCNF1	PDIA6	ATP6V1C2	NOL10	ODC1	HPCAL1	RRM2	KLF11	GRHL1	TAF1B	YWHAQ	ADAM17
12	Hapmap40149-BTA-93384	BovineHD1200011933	HOL	ROH_50%	11	42314088	42393506	0.079418	0
12	BovineHD1200020001	BovineHD1200020343	YRSL	ROH_50%	5	72507076	73492233	0.985157	0
12	BovineHD1200020003	BovineHD1200020950	HOL	ROH_50%	9	72509035	75250331	2.7413	0
12	BovineHD1200023342	BovineHD1200023475	KHLM	hapFLK	130	81401394	81685479	0.284085	1	NALCN
12	BovineHD1200023369	BovineHD1200023436	YRSL/KHLM	Fst	27	81448360	81579032	0.130672	1	NALCN
13	ARS-BFGL-NGS-24691	BovineHD1300001755	HOL, YRSL	hapFLK	429	4973274	6821379	1.84811	1	BTBD3
13	BovineHD1300001357	BovineHD1300001428	KHLM/HOL	Fst	2	5177164	5674672	0.497508	1	BTBD3
13	BovineHD1300003140	BovineHD1300003145	YRSL	ROH_50%	2	11554187	11573849	0.019662	0
13	BovineHD1300014484	BovineHD1300014556	KHLM	ROH_50%	50	50231261	50724998	0.493737	0
13	BovineHD1300014484	BovineHD1300014556	HOL	ROH_50%	50	50231261	50724998	0.493737	0
14	BovineHD1400000175	BovineHD1400000290	KHLM	ROH_50%	42	1536379	2089613	0.553234	29	LRRC24	LRRC14	RECQL4	MFSD3	GPT	PPP1R16A	FOXH1	CYHR1	NFKBIL2	SLC39A4	CPSF1	ADCK5	GPR172B	FBXL6	SCRT1	DGAT1	HSF1	BOP1	SCXB	HEATR7A	MAF1	SHARPIN	CYC1	GPAA1	EXOSC4	OPLAH	GRINA	PARP10	MIR23089
14	BovineHD1400004183	BovineHD1400004329	YRSL	ROH_50%	22	14482826	15437144	0.954318	0	MIR2310
14	BovineHD1400006066	Hapmap32588-BTA-147384	HOL	hapFLK	129	21099972	21581739	0.481767	5		PRKDC	MCM4	TMEM189-UBE2V1	EFCAB1	SNAI2
14	BovineHD1400006080		YRSL/HOL	Fst	1	21123239			4	H3F3C	PRKDC	MCM4	TMEM189-UBE2V1
14	BovineHD1400007086	BovineHD1400007271	YRSL	ROH_50%	42	24419295	25066322	0.647027	8	XKR4	TMEM68	TGS1	LYN	RPS20	MOS	PLAG1	CHCHD7
14	BovineHD1400007086	BovineHD1400007271	KHLM	ROH_50%	42	24419295	25066322	0.647027	8	XKR4	TMEM68	TGS1	LYN	RPS20	MOS	PLAG1	CHCHD7
14	BovineHD1400007133	BovineHD1400007220	KHLM	ROH_70%	15	24562756	24874608	0.311852	3	XKR4	TMEM68	TGS1
14	BovineHD1400007253	BovineHD1400007271	KHLM	ROH_70%	3	24998326	25066322	0.067996	2							PLAG1	CHCHD7
14	BovineHD1400007086	BovineHD1400007334	HOL	ROH_50%	73	24419295	25332510	0.913215	11	XKR4	TMEM68	TGS1	LYN	RPS20	MOS	PLAG1	CHCHD7	SDR16C5	SDR16C6	PENK
14	BovineHD1400007086	BovineHD1400007271	HOL	ROH_70%	42	24419295	25066322	0.647027	8	XKR4	TMEM68	TGS1	LYN	RPS20	MOS	PLAG1	CHCHD7
14	BovineHD1400008158	BovineHD1400008446	HOL	hapFLK	247	28340560	29170154	0.829594	2	CLVS1	ASPH
14	UA-IFASA-8135	BovineHD1400008294	KHLM/HOL	Fst	5	28575850	28685683	0.109833	2	CLVS1	ASPH
14	BovineHD1400009486	BovineHD1400009630	KHLM	ROH_50%	94	33066228	33567257	0.501029	5	SGK3	LRRC67	COPS5	CSPP1	ARFGEF1
14	BovineHD1400009755	BovineHD1400009955	HOL	ROH_50%	143	33983865	34533801	0.549936	1	PREX2
14	BovineHD1400009958	ARS-BFGL-BAC-10867	HOL	ROH_50%	9	34547797	34639444	0.091647	0
14	BovineHD1400021762	BovineHD1400021904	YRSL	hapFLK	142	77591268	78245853	0.654585	0
15	BovineHD1500004043	BovineHD1500004254	YRSL, KHLM	hapFLK	154	16041696	16617957	0.576261	5	PIWIL4	FUT4	MGC137061	CWF19L2	GUCY1A2
15	BovineHD1500004074	BovineHD1500004079	KHLM/HOL	Fst	2	16134555	16141696	0.007141	3	PIWIL4	FUT4	MGC137061
15	BovineHD1500004532	BovineHD1500004760	YRSL	hapFLK	208	17798141	18768222	0.970081	8	RAB39	CUL5	ACAT1	NPAT	ATM	KDELC2	EXPH5	DDX10
15	BovineHD1500004581	BovineHD1500004617	YRSL/KHLM	Fst	13	18031751	18245902	0.214151	5		CUL5	ACAT1	NPAT	ATM	KDELC2
15	ARS-BFGL-NGS-38288	BovineHD1500004617	YRSL/HOL	Fst	2	18108465	18245902	0.137437	5		CUL5	ACAT1	NPAT	ATM	KDELC2
15	BovineHD1500014861	BovineHD1500014870	YRSL	ROH_50%	3	51615856	51650391	0.034535	0
15	BovineHD1500014878	BovineHD1500015188	YRSL	ROH_50%	208	51681720	52548178	0.866458	13	RRM1	STIM1	RHOG	PGAP2	NIP98	ART1	ART5	TRPC2	MIR2317	RNF121	IL18BP	NUMA1	LRTOMT
15	ARS-BFGL-NGS-69075	BovineHD1500023583	YRSL	ROH_50%	22	80404264	81042220	0.637956	0
16	ARS-BFGL-NGS-108369	BovineHD1600010411	YRSL	ROH_50%	32	36135810	36327132	0.191322	0
16	BovineHD1600011320	BovineHD1600011495	YRSL	ROH_50%	105	39698386	40620308	0.921922	8	FMO1	FMO4	BAT2L2	MYOC	VAMP4	METTL13	MIR214	MIR199A1
16	BovineHD1600011320	BovineHD1600011495	YRSL	ROH_70%	105	39698386	40620308	0.921922	8	FMO1	FMO4	BAT2L2	MYOC	VAMP4	METTL13	MIR214	MIR199A1
16	BovineHD1600011657	BovineHD1600011739	HOL	ROH_50%	44	41542076	41997909	0.455833	2	TNFSF4	PRL7
16	BovineHD1600011717	BovineHD1600011853	YRSL	hapFLK	130	41914710	42483091	0.568381	3	VPS13D	TNFRSF1B	TNFRSF8
16	BovineHD1600011852	BovineHD1600012064	YRSL	ROH_50%	139	42478771	43131941	0.65317	14	TNFRSF8	MIIP	MFN2	PLOD1	KIAA2013	NPPB	NPPA	CLCN6	MTHFR	AGTRAP	MAD2L2	FBXO6	FBXO44	FBXO2	PTCHD2
16	BovineHD1600011859	BovineHD1600012036	YRSL	ROH_70%	136	42507253	43049359	0.542106	13		MIIP	MFN2	PLOD1	KIAA2013	NPPB	NPPA	CLCN6	MTHFR	AGTRAP	MAD2L2	FBXO6	FBXO44	FBXO2	PTCHD2
16	BovineHD1600011872	BovineHD1600011897	HOL	ROH_50%	22	42564093	42617682	0.053589	2			MFN2	PLOD1
16	Hapmap40674-BTA-121055	BovineHD1600012150	HOL	ROH_50%	130	42625201	43535617	0.910416	18				PLOD1	KIAA2013	NPPB	NPPA	CLCN6	MTHFR	AGTRAP	MAD2L2	FBXO6	FBXO44	FBXO2	PTCHD2	UBIAD1	MTOR	ANGPTL7	EXOSC10	SRM	MASP2	TARDBP
16	BovineHD1600011979	BovineHD1600012126	HOL	ROH_70%	44	42815004	43393417	0.578413	7										AGTRAP	MAD2L2	FBXO6	FBXO44	FBXO2	PTCHD2	UBIAD1	MTOR
16	BovineHD1600011922	BovineHD1600012150	KHLM	ROH_50%	111	42691909	43535617	0.843708	16						NPPB	NPPA	CLCN6	MTHFR	AGTRAP	MAD2L2	FBXO6	FBXO44	FBXO2	PTCHD2	UBIAD1	MTOR	ANGPTL7	EXOSC10	SRM	MASP2	TARDBP
16	BovineHD1600011922	BovineHD1600012139	KHLM	ROH_70%	105	42691909	43472069	0.78016	15						NPPB	NPPA	CLCN6	MTHFR	AGTRAP	MAD2L2	FBXO6	FBXO44	FBXO2	PTCHD2	UBIAD1	MTOR	ANGPTL7	EXOSC10	SRM	MASP2
16	BovineHD1600012203	BovineHD1600012335	YRSL	ROH_50%	96	43804119	44269629	0.46551	7	CASZ1	PEX14	DFFA	CORT	APITD1	PGD	UBE4B
16	BovineHD1600012203	BovineHD1600012456	HOL	ROH_50%	128	43804119	44867101	1.06298	14	CASZ1	PEX14	DFFA	CORT	APITD1	PGD	UBE4B	RBP7	NMNAT1	CTNNBIP1	CLSTN1	PIK3CD	TMEM201	SLC25A33
16	BTB-01842164	BovineHD1600024029	YRSL	hapFLK	109	50256549	50593036	0.336487	4	MIR2320	DFFB	LRRC47	CCDC27
17	BovineHD1700009805	BovineHD1700009856	YRSL	ROH_50%	38	35470015	36133388	0.663373	3	IL1	IL2	ADAD1
17	BovineHD1700009811	BovineHD1700009853	YRSL	ROH_70%	30	35494057	36118075	0.624018	2		IL2	ADAD1
17	BovineHD1700012653	BovineHD1700012661	YRSL	ROH_50%	8	45589028	45605649	0.016621	0
17	BovineHD1700012658		YRSL/KHLM	Fst	1	45600320			0
17	BovineHD1700012658		YRSL/HOL	Fst	1	45600320			0
17	BovineHD1700013045	BovineHD1700013046	YRSL	ROH_50%	2	46700819	46704705	0.003886	0
17	BovineHD1700014480	BovineHD1700014561	YRSL	ROH_50%	61	51090274	51771759	0.681485	3	PRAME	ZNF280B	RPS14
18	BovineHD1800000020	BovineHD1800000306	KHLM	hapFLK	210	189795	1456276	1.26648	3	UQCRFS1	VSTM2B	VAC14
18	BovineHD1800000098		YRSL/KHLM	Fst	1	846541			1	UQCRFS1
18	BovineHD1800000111		KHLM/HOL	Fst	1	880518			1	UQCRFS1
18	BovineHD4100013471	BovineHD1800004757	KHLM	ROH_50%	71	14036274	14978144	0.94187	28	CDT1	APRT	GALNS	TRAPPC2L	CBFA2T3	ACSF3	CDH15	MGC157263	ANKRD11	SPG7	RPL13	CPNE7	DPEP1	CHMP1A	CDK10	SPATA2L	ZNF276	FANCA	TCF25	SPIRE2	MC1R	TUBB3	MIR220D	DEF8	CENPBD1	DBNDD1	GAS8	SHCBP1
19	BovineHD1900000013	BovineHD1900000099	YRSL	ROH_50%	50	177697	685006	0.507309	1	CA10
20	BovineHD2000008930	BovineHD2000008990	HOL	ROH_50%	33	30663644	31008386	0.344742	0
21	BovineHD2100000004	BTB-01171128	KHLM	ROH_50%	21	20065	802673	0.782608	4	SNRPN	SNURF	NDN	MAGEL2
21	BovineHD2100000230	ARS-BFGL-NGS-31507	YRSL	ROH_50%	47	1837753	2592694	0.754941	1	UBE3A
21	BovineHD2100000257	BovineHD2100000329	YRSL	ROH_70%	42	2082072	2504481	0.422409	1	UBE3A
21	BovineHD2100000257	BovineHD2100000325	HOL	ROH_50%	41	2082072	2482464	0.400392	1	UBE3A
21	BovineHD2100000368	BovineHD2100000376	YRSL	ROH_50%	8	2734021	2761660	0.027639	0
21	BovineHD2100000469	BovineHD2100000538	HOL	ROH_50%	51	3097871	3505292	0.407421	0
21	ARS-BFGL-NGS-101477	BovineHD2100009301	KHLM	ROH_50%	51	31910399	32371376	0.460977	2	ETFA	ISL2
22	BovineHD2200006248	BovineHD2200006542	HOL, YRSL	hapFLK	251	21634089	22502890	0.868801	3	ITPR1	SUMF1	SETMAR
23	BovineHD2300000002	BovineHD2300000154	HOL, KHLM	hapFLK	145	14911	957009	0.942098	1	KHDRBS2
23	BovineHD2300000156	BovineHD2300000242	HOL	ROH_50%	76	974432	1506210	0.531778	0
24	BovineHD2400011602	BovineHD2400011627	YRSL	ROH_50%	22	41758872	41894325	0.135453	1	NDUFV2
24	BovineHD2400011597		YRSL/KHLM	Fst	1	41736061			3	RAB12	NDUFV2	ANKRD12
26	BovineHD2600005124	BovineHD2600005246	HOL	ROH_50%	97	19527313	20280981	0.753668	2	HPSE2	CNNM1
26	BovineHD2600005326	BovineHD2600005354	KHLM/HOL	Fst	3	20526132	20666853	0.140721	7	NKX2-3	SLC25A28	ENTPD7	COX15	CUTC	ABCC2	DNMBP
26	BovineHD2600005477	ARS-BFGL-NGS-11271	YRSL/HOL	Fst	26	21198238	22913016	1.71478	41	CHUK	CWF19L1	BLOC1S2	PKD2L1	CENPN	SCD	WNT8B	SEC31B	NDUFB8	HIF1AN	SEMA4G	LZTS2	PDZD7	SFXN3	KAZALD1	TLX1	LBX1	BTRC	POLL	DPCD	FBXW4	FGF8	NPM3	MGEA5	KCNIP2	HPS6	LDB1	PPRC1	NOLC1	ELOVL3	PITX3	GBF1	NFKB2	PSD	FBXL15	CUEDC2	MIR146B	TMEM180	ACTR1A	SUFU
26	BovineHD2600005700	BovineHD2600005860	HOL	ROH_50%	123	22133617	23014565	0.880948	24																		BTRC	POLL	DPCD	FBXW4	FGF8	NPM3	MGEA5	KCNIP2	HPS6	LDB1	PPRC1	NOLC1	ELOVL3	PITX3	GBF1	NFKB2	PSD	FBXL15	CUEDC2	MIR146B	TMEM180	ACTR1A	SUFU
29	BovineHD2900011698	BovineHD2900011762	HOL	ROH_50%	10	38665259	38918319	0.25306	2	PAG15	PAG4
29	BovineHD2900011772	BovineHD2900015515	HOL	ROH_50%	9	38947760	39252602	0.304842	4	PAG16	PAG20	PAG21	PAG1
29	BovineHD2900011732	BovineHD2900011867	KHLM	ROH_50%	17	38756945	39413453	0.656508	7	PAG4	PAG14	PAG16	PAG20	PAG21	PAG1	PAG19
[truncated: 1 more columns]
