# Supplementary material for: Selection signatures in two oldest Russian native cattle breeds revealed using high-density single nucleotide polymorphism analysis
Source: PLoS One. 2020 Nov 16;15(11):e0242200. doi: 10.1371/journal.pone.0242200 (PMC7668599; doi:10.1371/journal.pone.0242200)
Supplement: S7 Table — Note: 1Genes: GSK3B—glycogen synthase kinase 3 beta; Grb10—growth factor receptor-bound protein 10; PLXNC1—plexin C1; TMCC3—transmembrane and coiled-coil domain family 3; FGD6—FYVE, RhoGEF, and pH domain containing 6; MAD2L1—mitotic arrest deficient 2 like 1; WDR19—WD repeat domain 19; KLB—klotho beta; RPL9—ribosomal protein L9; LIAS—lipoic acid synthase; UGDH—UDP-glucose 6-dehydrogenase; UBE2K—ubiquitin-conjugating enzyme E2 K; PDS5A—PDS5 cohesin-associated factor A; PDGFRA—platelet-derived growth factor receptor, alpha polypeptide; KIT—V-kit Hardy–Zuckerman 4 feline sarcoma viral oncogene homolog; TICAM1—toll like receptor adaptor molecule 1; PLIN5—perilipin 5; PLIN4—perilipin 4; SIRT6—sirtuin 6; CREB3L3—cAMP-responsive element-binding protein 3 like 3; NME5—NME/NM23 family member 5; EGR1—early growth response 1; HSPA9—heat shock protein family A (Hsp70) member 9; NT5E—ecto-5′-nucleotidase; LRRC24—leucine-rich repeat-containing protein 24; LRRC14—leucine-rich repeat-containing protein 14; RECQL4—RecQ like helicase 4; MFSD3—major facilitator superfamily domain containing 3; GPT—glutamic-pyruvic transaminase; PPP1R16A—protein phosphatase 1 regulatory subunit 16A; FOXH1—forkhead box H1; CYHR1—cysteine and histidine rich 1; SLC39A4—solute carrier family 39 member 4; CPSF1—cleavage and polyadenylation specific factor 1; ADCK5—aarF domain-containing kinase 5; FBXL6—F-Box and leucine rich repeat protein 6; SCRT1—Scratch family transcriptional repressor 1; DGAT1—diacylglycerol acyltransferase 1; HSF1—Heat shock factor 1; BOP1—BOP1 ribosomal biogenesis factor; HEATR7A—maestro heat like repeat family member 1; GPAA1—glycosylphosphatidylinositol anchor attachment 1; EXOSC4—exosome component 4; OPLAH—5-oxoprolinase, ATP-hydrolysing; GRINA—glutamate ionotropic receptor NMDA type subunit-associated protein 1; PARP10—poly(ADP-ribose) polymerase family member 10; XKR4—XK, Kell blood group complex subunit-related family, member 4; TMEM68—transmembrane protein 8B; TGS1—trimethylgua [file pone.0242200.s011.xlsx]

## Sheet: Лист1
Genes1	Breed	BTA	Region	Traits	Other studies
					Species	Breeds	References
GSK3B	YRSL	1	65.3 – 65.7	Reproduction	Cattle	Tropical	Fortes MR, Kemper K, Sasazaki S, Reverter A, Pryce JE, Barendse W, et al. Evidence for pleiotropism and recent selection in the PLAG1 region in Australian Beef cattle. Anim Genet. 2013; 44(6): 636-47. doi: 10.1111/age.12075.
Grb10	YRSL	4	4.7 – 5.4	Growth, reproduction	Cattle	Holstein-Friesian, Simmental, Changbaishan black	Magee DA, Sikora KM, Berkowicz EW, Berry DP, Howard DJ, Mullen MP, et al. DNA sequence polymorphisms in a panel of eight candidate bovine imprinted genes and their association with performance traits in Irish Holstein-Friesian cattle. BMC Genet. 2010; 11: 93. doi: 10.1186/1471-2156-11-93.
							Imumorin IG, Kim EH, Lee YM, De Koning DJ, van Arendonk JA, De Donato M, et al. Genome scan for parent-of-origin QTL effects on bovine growth and carcass traits. Front Genet. 2011; 2:44. doi: 10.3389/fgene.2011.00044.
							Xu L, Yang L, Wang L, Zhu B, Chen Y, Gao H, et al. Probe-based association analysis identifies several deletions associated with average daily gain in beef cattle. BMC Genomics. 2019; 20 (1): 31. doi: 10.1186/s12864-018-5403-5.
							Wu Y, Zhang Z, Zhang JB, Deng Q. Association of growth factor receptor-bound protein 10 gene polymorphism with superovulation traits in Changbaishan black cattle. Genet Mol. Res. 2016; 15 (4). doi: 10.4238/gmr15049262.
PLXNC1	YRSL	5	23.7 – 25.3	Immunity	Sheep	Dairy	Banos G, Bramis G, Bush SJ, Clark EL, McCulloch MEB, Smith J, et al. The genomic architecture of mastitis resistance in dairy sheep. BMC Genomics. 2017; 18 (1): 624. doi: 10.1186/s12864-017-3982-1
TMCC3	YRSL	5	23.7 – 25.3	Lactation, milk	Cattle	Brown Swiss, Guernsey, Holstein, Jersey, Norwegian Red	Stella А, Ajmone-Marsan P, Lazzari B, Boettcher P. Identification of selection signatures in cattle breeds selected for dairy production. Genetics. 2010; 185 (4): 1451–1461. doi: 10.1534/genetics.110.116111
FGD6	YRSL	5	23.7 – 25.3	Immunity	Cattle	Holstein-Friesian	Lutzow YC, Donaldson L, Gray CP, Vuocolo T, Pearson RD, Reverter A, et al. Identification of immune genes and proteins involved in the response of bovine mammary tissue to Staphylococcus aureus infection. BMC Vet Res. 2008; 4: 18. doi: 10.1186/1746-6148-4-18
MAD2L1	YRSL	6	5.2 – 6.5	Growth, immunity	Cattle	Polish Black and White, Holstein-Zebu	Sadkowski T, Jank M, Oprzadek J, Motyl T. Age-dependent changes in bovine skeletal muscle transcriptomic profile. J. Physiol. Pharmacol. 2006; 57 (7): 95-110
							Gozzo VC, Okura VK, Fonseca I, Martins MF, Cardoso FF, Giachetto PF. Identification of mechanisms involved in mastitis response by means of gene network building. The Brazilian Agricultural Research Corporation (Embrapa). 2011 [Cited 2020 April 23]. Available from: https://www.embrapa.br/busca-de-publicacoes/-/publicacao/917845/identification-of-mechanisms-involved-in-mastitis-response-by-means-o…
WDR19, KLB, RPL9, LIAS, UGDH, UBE2K, PDS5A	KHLM	6	60.1 – 60.8	Reproduction	Cattle	Brown Swiss	Hiltpold M, Niu G, Kadri NK, Crysnanto D, Fang Z-H, Spengeler M, et al. Activation of cryptic splicing in bovine WDR19 is associated with reduced semen quality and male fertility. 2020. doi: https://doi.org/10.1101/2020.01.16.907865
KLB	KHLM	6	60.1 – 60.8	Immunity, metabolism	Cattle	Holstein	Akbar H, Batistel F, Drackley JK, Loor JJ. Alterations in hepatic FGF21, co-regulated genes, and upstream metabolic genes in response to nutrition, ketosis and inflammation in Peripartal Holstein cows. PLoS One. 2015; 10 (10): e0139963. doi: 10.1371/journal.pone.0139963
UGDH	KHLM	6	60.1 – 60.8	Milk	Cattle	Holstein	Freyer G, Kuhn C, Weikard R, Zhang Q, Mayer M, Hoeschele I. Multiple QTL on chromosome six in dairy cattle affecting yield and content traits. J Anim Breed Genet. 2002; 119(2): 69-82. https://doi.org/10.1046/j.1439-0388.2002.00322.x
							Cole JB, Wiggans GR, Ma L, Sonstegard TS, Lawlor TJ, Crooker BA, et al. Genome-wide association analysis of thirty one production, health, reproduction and body conformation traits in contemporary U.S. Holstein cows. BMC Genomics. 2011; 12 (1): 408. doi: 10.1186/1471-2164-12-408
							Xu Q, Mei G, Sun DX, Zhang Q, Zhang Y, Yin CC, et al. Detection of genetic association and functional polymorphisms of UGDH affecting milk production trait in Chinese Holstein cattle. BMC Genomics. 2012; 13: 590. doi: 10.1186/1471-2164-13-590
							Jiang J, Gao Y, Hou Y, Li W, Zhang S, Zhang Q, Sun D. Whole-genome resequencing of Holstein bulls for indel discovery and identification of genes associated with milk composition traits in dairy cattle. PLoS One. 2016; 11 (12): e0168946. doi: 10.1371/journal.pone.0168946
UBE2K	KHLM	6	60.1 – 60.8	Immunity, growth	Cattle	Jersey, Hanwoo, Nellore	Zare Y, Shook GE, Collins MT, Kirkpatrick BW. Genome-wide association analysis and genomic prediction of Mycobacterium avium subspecies paratuberculosis infection in US Jersey cattle. PLoS One. 2014; 9 (2): e88380. doi: 10.1371/journal.pone.0088380
							Gomes RDC, Silva SDL, Carvalho ME, Rezende FMD, Pinto LFB, Santana MHDA, et al. Protein synthesis and degradation gene SNPs related to feed intake, feed efficiency, growth, and ultrasound carcass traits in Nellore cattle. Genet. Mol. Res. 2013; 12 (3): 2923-2936. doi: 10.4238/2013
							Srikanth K, Lee SH, Chung KY, Park JE, Jang GW, Park MR, et al. A Gene-set enrichment and protein-protein interaction network-based GWAS with regulatory SNPs identifies candidate genes and pathways associated with carcass traits in Hanwoo cattle. Genes (Basel). 2020; 11 (3): E316. doi: 10.3390/genes11030316
PDGFRA	YRSL	6	71.4 – 72.1	Growth, meat	Cattle	Angus	Taye M, Kim J, Yoon SH, Lee W, Hanotte O, Dessie T, et al. Whole genome scan reveals the genetic signature of African Ankole cattle breed and potential for higher quality beef. BMC Genet. 2017; 18 (1): 11. doi: 10.1186/s12863-016-0467-1
KIT	YRSL	6	71,796,318 – 71,917,430	Coat color	Cattle	Charolais, Holstein	Xu L, Bickhart DM, Cole JB, Schroeder SG, Song J, Van Tassell CP, Sonstegard TS, Liu GE. Genomic Signatures Reveal New Evidences for Selection of Important Traits in Domestic Cattle. Mol Biol Evol. 2014; 32 (3): 711-725. doi: 10.1093/molbev/msu333
							Stella А, Ajmone-Marsan P, Lazzari B, Boettcher P. Identification of selection signatures in cattle breeds selected for dairy production. Genetics. 2010; 185 (4): 1451–1461. doi: 10.1534/genetics.110.116111
							Kijas JW, Lenstra JA, Hayes B, Boitard S, Neto LRP, Cristobal MS, et al. Genome-wide analysis of the world’s sheep breeds reveals high levels of historic mixture and strong recent selection. PLoS Biol. 2012; 10: 1–14. doi.org/10.1371/journal.pbio.1001258
TICAM1	YRSL	7	20.5 – 21.2	Immunity	Cattle	Asian, African, European	Gautier M, Flori L, Riebler A, Jaffrézic F, Laloé D, Gut I, et al. A whole genome Bayesian scan for adaptive genetic divergence in West African cattle. BMC Genomics. 2009; 10: 550. doi: 10.1186/1471-2164-10-550
							Álvarez I, Pérez-Pardal L, Traoré A, Fernández I, Goyache F. Lack of haplotype structuring for two candidate genes for trypanotolerance in cattle. J Anim Breed Genet. 2016; 133 (2): 105-114. doi: 10.1111/jbg.12181
PLIN4, PLIN5	YRSL	7	20.5 – 21.2	Metabolism	Cattle	Nellore, Holstein	Cesar AS, Regitano LC, Poleti MD, Andrade SC, Tizioto PC, Oliveira PS, et al. Differences in the skeletal muscle transcriptome profile associated with extreme values of fatty acids content. BMC Genomics. 2016; 17 (1): 961. doi: 10.1186/s12864-016-3306-x
							Jia H, Li X, Liu G, Loor JJ, Bucktrout R, Sun X, et al. Perilipin 5 promotes hepatic steatosis in dairy cows through increasing lipid synthesis and decreasing very low density lipoprotein assembly. J Dairy Sci. 2019; 102 (1): 833-845. doi: 10.3168/jds.2018-15208
SIRT6	YRSL	7	20.5 – 21.2	Body sizes, growth, meat	Cattle	Qinchuan, Chinese local	Gui L, Jiang B, Zhang Y, Zan L. Sequence variants in the bovine silent information regulator 6, their linkage and their associations with body measurements and carcass quality traits in Qinchuan cattle. Gene. 2015; 559: 16–21. doi: 10.1016/j.gene.2015.01.008
							Gui LS, Raza SHA, Garcia M, Sun YG, Ullah IR, Han YC. Genetic variants in the SIRT6 transcriptional regulatory region affect gene activity and carcass quality traits in indigenous Chinese beef cattle (Bos taurus). BMC Genom. 2018; 19: 785. doi: 10.1186/s12864-018-5149-0
							Raza SHA, Khan R, Abdelnour SA, Abd El-Hack ME, Khafaga AF, Taha A, et al. Advances of molecular markers and their application for body variables and carcass traits in Qinchuan cattle. Genes (Basel). 2019; 10 (9): 717. doi: 10.3390/genes10090717
CREB3L3	YRSL	7	20.5 – 21.2	Metabolism	Cattle	Red Holstein	Ha N-T, Drögemüller C, Reimer C, Schmitz-Hsu F, Bruckmaier RM, Simianer H, Gross JJ. Liver transcriptome analysis reveals important factors involved in the metabolic adaptation of the transition cow. Journal of Dairy Science. 2017; 100 (11): 9311–9323. doi:10.3168/jds.2016-12454
NME5	KHLM	7	51.2 – 51.6	Reproduction	Sheep, pigs	African indigenous sheep, Large White, Landrace	Dolebo AT, Khayatzadeh N, Melesse A, Wragg D, Rekik M, Haile A, Rischkowsky B, Rothschild MF, Mwacharo JM. Genome-wide scans identify known and novel regions associated with prolificacy and reproduction traits in a sub-Saharan African indigenous sheep (Ovis aries). Mamm Genome. 2019; 30 (11-12): 339-352. doi: 10.1007/s00335-019-09820-5
							Marques DBD, Bastiaansen JWM, Broekhuijse MLWJ, Lopes MS, Knol EF, Harlizius B, Guimarães SEF, et al. Weighted single-step GWAS and gene network analysis reveal new candidate genes for semen traits in pigs. Genet Sel Evol. 2018; 50 (1): 40. doi: 10.1186/s12711-018-0412-z
EGR1	KHLM	7	51.2 – 51.6	Growth, metabolism, reproduction	Cattle	Wagyu, Holstein, Holstein-Friesian	Zhang W, Tong H, Zhang Z, Shao S, Liu D, Li S, Yan YJ. Transcription factor EGR1 promotes differentiation of bovine skeletal muscle satellite cells by regulating MyoG gene expression. Cell Physiol. 2018; 233 (1): 350-362. doi: 10.1002/jcp.25883
							Huang W, Guo Y, Du W, Zhang X, Li A, Miao X. Global transcriptome analysis identifies differentially expressed genes related to lipid metabolism in Wagyu and Holstein cattle. Sci Rep. 2017; 7 (1): 5278. doi: 10.1038/s41598-017-05702-5
							Bernal-Ulloa SM, Heinzmann J, Herrmann D, Hadeler KG, Aldag P, Winkler S, Pache D, et al. Cyclic AMP affects oocyte maturation and embryo development in prepubertal and adult cattle. PLoS One. 2016; 11 (2): e0150264. doi: 10.1371/journal.pone.0150264
HSPA9	KHLM	7	51.2 – 51.6	Meat	Cattle	Charolais, Limousin, Blond d'Aquitaine, Salers	Picard B, Gagaoua M. Meta-proteomics for the discovery of protein biomarkers of beef tenderness: An overview of integrated studies. Food Res Int. 2020; 127: 108739. doi: 10.1016/j.foodres.2019.108739
NT5E	KHLM	9	64.5 – 65.1	Reproduction	Cattle	Holstein	Cochran SD, Cole JB, Null DJ, Hansen PJ. Discovery of single nucleotide polymorphisms in candidate genes associated with fertility and production traits in Holstein cattle. BMC Genet. 2013; 14: 49. doi: 10.1186/1471-2156-14-49
LRRC24, LRRC14, RECQL4, HEATR7A, MFSD3, GPT, PPP1R16A, FOXH1, CYHR1, SLC39A4, CPSF1, ADCK5, FBXL6, BOP1, SCRT1, DGAT1, GPAA1, EXOSC4, PARP10, HSF1, OPLAH, GRINA	KHLM	14	1.5 – 2.1	Milk, lactation	Cattle	Holstein	Sanchez MP, Govignon-Gion A, Croiseau P, Fritz S, Hozé C, Miranda G, et al. Within-breed and multi-breed GWAS on imputed whole-genome sequence variants reveal candidate mutations affecting milk protein composition in dairy cattle. Genet Sel Evol. 2017; 49 (1): 68. doi: 10.1186/s12711-017-0344-z
							Palombo V, Milanesi M, Sgorlon S, Capomaccio S, Mele M, Nicolazzi E, et al. Genome-wide association study of milk fatty acid composition in Italian Simmental and Italian Holstein cows using single nucleotide polymorphism arrays. J Dairy Sci. 2018; 101 (12): 11004-11019. doi: 10.3168/jds.2018-14413
							Do DN, Schenkel FS, Miglior F, Zhao X, Ibeagha-Awemu EM. Genome wide association study identifies novel potential candidate genes for bovine milk cholesterol content. Sci Rep. 2018; 8 (1): 13239. doi: 10.1038/s41598-018-31427-0
							Zhou C, Li C, Cai W, Liu S, Yin H, Shi S, Zhang Q, Zhang S. Genome-wide association study for milk protein composition traits in a Chinese Holstein population using a single-step approach. Front Genet. 2019; 10: 72. doi: 10.3389/fgene.2019.00072
							Grisart B, Farnir F, Karim L, Cambisano N, Kim J, Kvasz A, et al. Genetic and functional confirmation of the causality of the DGAT1 K232A quantitative trait nucleotide in affecting milk yield and composition. Proc Natl Acad Sci U S A. 2004; 101: 2398–403. doi: 10.1073/pnas.0308518100
							Fontanesi L, Calò DG, Galimberti G, Negrini R, Marino R, Nardone A, et al. A candidate gene association study for nine economically important traits in Italian Holstein cattle. Anim Genet. 2014; 45 (4): 576-80. doi: 10.1111/age.12164
							Cochran SD, Cole JB, Null DJ, Hansen PJ. Discovery of single nucleotide polymorphisms in candidate genes associated with fertility and production traits in Holstein cattle. BMC Genet. 2013; 14: 49. doi: 10.1186/1471-2156-14-49
							Nayeri S, Sargolzaei M, Abo-Ismail MK, May N, Miller SP, Schenkel F, Moore SS, Stothard P. Genome-wide association for milk production and female fertility traits in Canadian dairy Holstein cattle. BMC Genet. 2016; 17 (1): 75. doi:10.1186/s12863-016-0386-1
							Weller JI, Bickhart DM, Wiggans GR, Tooker ME, O’Connell JR, Jiang J, et al. Determination of quantitative trait nucleotides by concordance analysis between quantitative trait loci and marker genotypes of US Holsteins. J Dairy Sci. 2018; 101: 9089–107. doi: 10.3168/jds.2018-14816
XKR4, TMEM68, TGS1, LYN, RPS20, MOS, PLAG1, CHCHD7	YRSL, KHLM	14	24.4 – 25.1	Growth, stature, weight feed intake	Cattle	Holstein, Holstein‐Friesian, Simmental, Wagyu, Hanwoo	Lindholm-Perry AK, Kuehn LA, Smith TP, Ferrell CL, Jenkins TG, Freetly HC, et al. A region on BTA14 that includes the positional candidate genes LYPLA1, XKR4 AND TMEM68 is associated with feed intake and growth phenotypes in cattle. Anim Genet. 2012; 43: 216–219. doi: 10.1111/j.1365-2052.2011.02232.x
							Pryce JE, Arias J, Bowman PJ, Davis SR, Macdonald KA, Waghorn GC, et al. Accuracy of genomic predictions of residual feed intake and 250-day body weight in growing heifers using 625,000 single nucleotide polymorphism markers. J Dairy Sci. 2012; 95(4): 2108-2119. doi: 10.3168/jds.2011-4628
							de Las Heras-Saldana S, Clark SA, Duijvesteijn N, Gondro C, van der Werf JHJ, Chen Y. Combining information from genome-wide association and multi-tissue gene expression studies to elucidate factors underlying genetic variation for residual feed intake in Australian Angus cattle. BMC Genomics. 2019; 20(1): 939. doi: 10.1186/s12864-019-6270-4
							Cheruiyot EK, Bett RC, Amimo JO, Zhang Y, Mrode R, Mujibi FDN. Signatures of Selection in Admixed Dairy Cattle in Tanzania. Front Genet. 2018; 9:607. doi: 10.3389/fgene.2018.00607
							Taye M, Yoon J, Dessie T, Cho S, Oh SJ, Lee HK, Kim H. Deciphering signature of selection affecting beef quality traits in Angus cattle. Genes Genomics. 2018; 40(1): 63-75. doi: 10.1007/s13258-017-0610-z
							Grigoletto L, Ferraz JBS, Oliveira HR, Eler JP, Bussiman FO, Abreu Silva BC, Baldi F, Brito LF. Genetic architecture of carcass and meat quality traits in Montana tropical composite beef cattle. Front Genet. 2020; 11:123. doi: 10.3389/fgene.2020.00123
PIWIL4	KHLM	15	16.0 – 16.6	Reproduction	Pig	Large White	Song H, Zhu L, Li Y, Ma C, Guan K, Xia X, Li F. Exploiting RNA-sequencing data from the porcine testes to identify the key genes involved in spermatogenesis in Large White pigs. Gene. 2015; 573 (2): 303–309. doi:10.1016/j.gene.2015.07.057
GUCY1A2	KHLM	15	16.0 – 16.6	Temperament, neurologic-related traits	Cattle	Nellore	Newton-Cheh C, Johnson T, Gateva V, Tobin MD, Bochud M, Coin L, et al. Genome-wide association study identifies eight loci associated with blood pressure. Nat Genet. 2009; 41 (6): 666–676. doi: 10.1038/ng.361
ACAT1	YRSL	15	17.8 – 18.8	Metabolism, feed efficiency	Cattle	Nelore, Angus × Hereford	Silva-Vignato B, Coutinho LL, Poleti MD, Cesar ASM, Moncau CT, Regitano LCA, Balieiro JCC. Gene co-expression networks associated with carcass traits reveal new pathways for muscle and fat deposition in Nelore cattle. BMC Genomics. 2019; 20 (1): 32. doi: 10.1186/s12864-018-5345-y
							Kern RJ, Zarek CM, Lindholm-Perry AK, Kuehn LA, Snelling WM, Freetly HC, et al. Ruminal expression of the NQO1, RGS5, and ACAT1 genes may be indicators of feed efficiency in beef steers. Anim. Genet. 2017; 48 (1): 90-92. doi: 10.1111/age.12490
KDELC2	YRSL	15	17.8 – 18.8	Feed efficiency	Cattle	Angus, Simmental	Serão NV, González-Peña D, Beever JE, Bollero GA, Southey BR, Faulkner DB, Rodriguez-Zas SL. Bivariate genome-wide association analysis of the growth and intake components of feed efficiency. PLoS One. 2013; 8 (10): e78530. doi: 10.1371/journal.pone.0078530
EXPH5	YRSL	15	17.8 – 18.8	Skin	Horse	Yakut	Yudin NS, Larkin DM, Ignatieva EV. A compendium and functional characterization of mammalian genes involved in adaptation to Arctic or Antarctic environments. BMC Genet. 2017; 18 (1): 111. doi: 10.1186/s12863-017-0580-9
DDX10	YRSL	15	17.8 – 18.8	Growth, meat, immunity	Cattle	Simmental	Zhu B, Niu H, Zhang W, Wang Z, Liang Y, Guan L, et al. Genome wide association study and genomic prediction for fatty acid composition in Chinese Simmental beef cattle using high density SNP array. BMC Genomics. 2017; 18 (1): 464. doi: 10.1186/s12864-017-3847-7
							Behdani E, Ghaderi-Zefrehei M, Rafeie F, Bakhtiarizadeh MR, Roshanfeker H, Fayazi J. RNA-Seq bayesian network exploration of immune system in bovine. Iran J Biotechnol. 2019; 17(3): e1748. doi: 10.29252/ijb.1748
NPPA, NPPB	YRSL, KHLM	16	42.7 – 43.5	Reproduction	Cattle	-	De Cesaro MP, Macedo MP, Santos JT, Rosa PR, Ludke CA, Rissi VB, et al. Natriuretic peptides stimulate oocyte meiotic resumption in bovine. Anim Reprod Sci. 2015; 159: 52-59. doi: 10.1016/j.anireprosci.2015.05.012
MTHFR	YRSL, KHLM	16	42.7 – 43.5	Milk	Cattle	Holstein-Friesian	Menzies KK, Lefèvre C, Macmillan KL, Nicholas KR. Insulin regulates milk protein synthesis at multiple levels in the bovine mammary gland. Funct Integr Genomics. 2009; 9 (2): 197-217. doi: 10.1007/s10142-008-0103-x
TNFRSF1B	YRSL	16	41.9 – 43.1	Immunity	Cattle	Holstein	Wang XG, Ju ZH, Hou MH, Jiang Q, Yang CH, Zhang Y, et al. Deciphering transcriptome and complex alternative splicing transcripts in mammary gland tissues from cows naturally infected with staphylococcus aureus mastitis. PLoS One. 2016; 11 (7): e0159719. doi: 10.1371/journal.pone.0159719
MFN2	YRSL	16	41.9 – 43.1	Metabolism	Cattle	Dairy	Xu L, Yang L, Zhu B, Zhang W, Wang Z, Chen Y, et al. Genome-wide scan reveals genetic divergence and diverse adaptive selection in Chinese local cattle. BMC Genomics. 2019; 20 (1): 494. doi: 10.1186/s12864-019-5822-y
PLOD1	YRSL	16	41.9 – 43.1	Reproduction	Cattle	-	Regassa A, Rings F, Hoelker M, Cinar U, Tholen E, Looft C, Schellander K, Tesfaye D. Transcriptome dynamics and molecular cross-talk between bovine oocyte and its companion cumulus cells. BMC Genomics. 2011; 12: 57. doi: 10.1186/1471-2164-12
mTOR	KHLM	16	42.7 – 43.5	Milk	Cattle	Holstein	Luo C, Zhao S, Dai W, Zheng N, Wang J. Proteomic analysis of lysosomal membrane proteins in bovine mammary epithelial cells illuminates potential novel lysosome functions in lactation. J Agric Food Chem. 2018; 66 (49): 13041-13049. doi: 10.1021/acs.jafc.8b04508
							Liu Y, Wang X, Zhen Z, Yu Y, Qiu Y, Xiang W. GRP78 regulates milk biosynthesis and the proliferation of bovine mammary epithelial cells through the mTOR signaling pathway. Cell Mol Biol Lett. 2019; 24: 57. doi: 10.1186/s11658-019-0181-x
ANGPTL7	KHLM	16	42.7 – 43.5	Growth	Sheep	Lori Bakhtiari	Almasi MM, Zamani PP, Mirhoseini SZZ, Moradi MH. Genome wide association study of weaning traits in Lori Bakhtiari sheep. Annals of Animal Science. 2020. doi: 10.2478/aoas 2020 0014
EXOSC10	KHLM	16	42.7 – 43.5	Reproduction	Mammals	-	Jamin SP, Petit FG, Kervarrec C, Smagulova F, Illner D, Scherthan H, Primig M. EXOSC10/Rrp6 is post-translationally regulated in male germ cells and controls the onset of spermatogenesis. Sci Rep. 2017; 7 (1): 15065. doi: 10.1038/s41598-017-14643-y
MASP2	KHLM	16	42.7 – 43.5	Immunity	Cattle	Holstein	Wu J, Bai JY, Li L, Huang S, Li CM, Wang GL. Genetic polymorphisms of the BMAP-28 and MASP-2 genes and their correlation with the somatic cell score in Chinese Holstein cattle. Genetics and Molecular Research: GMR. 2015; 14 (1): 1-8 doi: 10.4238/2015.january.15.1
							Zhang H, Wei Y, Zhang F, Liu Y, Li Y, Li G, et al. Polymorphisms of MASP2 gene and its relationship with mastitis and milk production in Chinese Holstein cattle. Biotechnology & Biotechnological Equipment. 2019; 33 (1): 589-596. doi: 10.1080/13102818.2019.1596755
IL2	YRSL	17	35.5 – 36.1	Immunity, growth	Cattle	Nelore and its crosses, Holstein-Friesian, Brahman, Angus, Charolais, Gelbvieh, Hereford, Limousin, Red Angus, Simmental	Regitano LCA, Ibelli AMG, Gasparin G, Miyata M, Azevedo ALS, Coutinho LL, et al. On the search for markers of tick resistance in bovines. Dev Biol (Basel). 2008; 132: 225-230. doi: 10.1159/000317164
							Piper EK, Jonsson NN, Gondro C, Lew-Tabor AE, Moolhuijzen P, Vance ME, et al. Immunological profiles of Bos taurus and Bos indicus cattle infested with the cattle tick, Rhipicephalus (Boophilus) microplus. Clin Vaccine Immunol 2009; 16: 1074–1086. doi 10.1128/CVI.00157-09
							Kneeland J, Li C, Basarab J, Snelling W, Benkel B, Murdoch B, et al. Identification and fine mapping of quantitative trait loci for growth traits on bovine chromosomes 2, 6, 14, 19, 21, and 23 within one commercial line of Bos taurus. J Anim Sci 2004; 82: 3405–3414
							Snelling WM, Allan MF, Keele JW, Kuehn LA, McDaneld T, Smith TPL, et al. Genome-wide association study of growth in crossbred beef cattle. J Anim Sci 2010; 88: 837–848. 10.2527/jas.2009-2257
							Crispim AC, Kelly MJ, Guimarães SE, Fonseca e Silva F, Fortes MR, Wenceslau RR, Moore S. Multi-trait GWAS and new candidate genes annotation for growth curve parameters in Brahman cattle. PLoS One. 2015; 10 (10): e0139906. doi: 10.1371/journal.pone.0139906
ADAD1	YRSL	17	35.5 – 36.1	Reproduction	Horse	Akhal-Teke, Franches-Montagnes, Hanoverian, Holsteiner, Quarter Horse, Standardbred	Asadollahpour NH, Ayatollahi MA, Esmailizadeh A. Whole‐genome sequence analysis reveals candidate genomic footprints and genes associated with reproductive traits in Thoroughbred horse. Reproduction in Domestic Animals. 2020; 55(2): 200-208. doi:10.1111/rda.13608
UQCRFS1	KHLM	18	0.2 – 1.5	Reproduction	Cattle	Holstein	Mezera MA, Li W, Edwards AJ, Koch DJ, Beard AD, Wiltbank MC. Identification of stable genes in the corpus luteum of lactating Holstein cows in pregnancy and luteolysis: Implications for selection of reverse-transcription quantitative PCR reference genes. J Dairy Sci. 2020; 103 (5): 4846-4857. doi: 10.3168/jds.2019-17526
GALNS	KHLM	18	14.0 – 15.0	Body sizes, growth	Cattle	European Bos Taurus breeds	Gutiérrez-Gil B, Arranz JJ, Wiener P. An interpretive review of selective sweep studies in Bos taurus cattle populations: identification of unique and shared selection signals across breeds. Front Genet. 2015; 6: 167 doi: 10.3389/fgene.2015.00167
CBFA2T3	KHLM	18	14.0 – 15.0	Immunity	Cattle	Holstein, Holstein-Friesian, Norwegian Red cattle, Dehong humped	Chen X, Cheng ZR, Zhang SJ, Werling D, Wathes DC. Combining genome wide association studies and differential gene expression data analyses identifies candidate genes affecting mastitis caused by two different pathogens in the dairy cow. Open Journal of Animal Sciences. 2015; 5: 358–393. doi: 10.4236/ojas.2015.54040
							Li R, Li C, Chen H, Li R, Chong Q, Xiao H, Chen S. Genome-wide scan of selection signatures in Dehong humped cattle for heat tolerance and disease resistance. Anim Genet. 2020; 51 (2): 292-299. doi: 10.1111/age.12896
CDH15	KHLM	18	14.0 – 15.0	Growth, body size	Cattle	Piedmontese, Italian Brown	Pintus E, Sorbolini S, Albera A, Gaspa G, Dimauro C, Steri R, et al. Use of locally weighted scatterplot smoothing (LOWESS) regression to study selection signatures in Piedmontese and Italian Brown cattle breeds. Anim Genet. 2014; 45(1): 1–11. doi: 10.1111/age.12076
SPG 7, CPNE7, FANCA	KHLM	18	14.0 – 15.0	Adaptation	Cattle	Chinese local	Xu L, Yang L, Zhu B, Zhang W, Wang Z, Chen Y, et al. Genome-wide scan reveals genetic divergence and diverse adaptive selection in Chinese local cattle. BMC Genomics. 2019; 20 (1): 494. doi: 10.1186/s12864-019-5822-y
DPEP1	KHLM	18	14.0 – 15.0	Feed efficiency, growth	Cattle	Angus	Foote AP, Keel BN, Zarek CM, Lindholm-Perry AK. Beef steers with average dry matter intake and divergent average daily gain have altered gene expression in the jejunum. J Anim Sci. 2017; 95 (10): 4430-4439. doi: 10.2527/jas2017.1804
CHMP1A, SPATA2, CDK10, FANCA, SPIRE2, TCF25	KHLM	18	14.0 – 15.0	Immunity, growth, meat, reproduction	Cattle	Afrikaner, Nguni, Drakensberger, Bonsmara, Angus, Holstein	Makina SO, Muchadeyi FC, van Marle-Köster E, Taylor JF, Makgahlela ML, Maiwashe A. Genome-wide scan for selection signatures in six cattle breeds in South Africa. Genet Sel Evol. 2015; 47:92. doi: 10.1186/s12711-015-0173-x
TUBB3	KHLM	18	14.0 – 15.0	Reproduction	Cattle	Holstein	Kasimanickam RK, Kasimanickam VR, Arangasamy A, Kastelic JP. Sperm and seminal plasma proteomics of high- versus low-fertility Holstein bulls. Theriogenology. 2019; 126: 41-48. doi: 10.1016/j.theriogenology.2018.11.032
GAS8	KHLM	18	14.0 – 15.0	Meat	Cattle	Nelore	Braz CU, Taylor JF, Bresolin T, Espigolan R, Feitosa FLB, Carvalheiro R, Baldi F, de Albuquerque LG, de Oliveira HN. Sliding window haplotype approaches overcome single SNP analysis limitations in identifying genes for meat tenderness in Nelore cattle. BMC Genet. 2019; 20 (1): 8. doi: 10.1186/s12863-019-0713-4
MC1R	KHLM	18	14,757,332 – 14,759,082	Growth, coat color	Cattle	Angus, Brahman, Charolais, Holstein	Xu L, Bickhart DM, Cole JB, Schroeder SG, Song J, Van Tassell CP, Sonstegard TS, Liu GE. Genomic Signatures Reveal New Evidences for Selection of Important Traits in Domestic Cattle. Mol Biol Evol. 2014; 32 (3): 711-725. doi: 10.1093/molbev/msu333
							Flori L, Fritz S, Jaffrézic F, Boussaha M, Gut I, Heath S, Foulley JL, Gautier M. The genome response to artificial selection: a case study in dairy cattle. PLoS One. 2009; 4 (8): e6595. doi: 10.1371/journal.pone.0006595
UBE3A	YRSL	21	2.0 – 2.5	Growth	Cattle	Cattle	Adjaye J, Herwig R, Brink TC, Herrmann D, Greber B, Sudheer S, Groth D, Carnwath JW, Lehrach H, Niemann H. Conserved molecular portraits of bovine and human blastocysts as a consequence of the transition from maternal to embryonic control of gene expression. Physiol Genomics. 2007; 31 (2): 315-27. doi: 10.1152/physiolgenomics.00041.2007
NDUFV2	YRSL	24	41.7 – 41.9	Metabolism	Cattle	Holstein, Japanese Black cattle	Roh SG, Kuno M, Hishikawa D, Hong YH, Katoh K, Obara Y, et al. Identification of differentially expressed transcripts in bovine rumen and abomasum using a differential display method. J Anim Sci. 2007; 85 (2): 395-403. doi: 10.2527/jas.2006-234
