# Supplementary material for: Selection signatures in two oldest Russian native cattle breeds revealed using high-density single nucleotide polymorphism analysis
Source: PLoS One. 2020 Nov 16;15(11):e0242200. doi: 10.1371/journal.pone.0242200 (PMC7668599; doi:10.1371/journal.pone.0242200)
Supplement: S8 Table — Note: BTA, Bos taurus autosome; Breed: YRSL, Yaroslavl; KHLM, Kholmogor; HOL, Holsteins; genomic regions: start and end positions (Mbp) according to Bos_taurus_UMD_3.1.1 genome assembly (https://www.ncbi.nlm.nih.gov/assembly/GCF_000003055.6); methods used for the identification of the signature of selection: FST, top 0.1% SNPs by FST value at pair-wise breed comparison; hapFLK, regions identified by hapFLK analysis; ROH50, ROH segments distributed in more than 50% of animals within each of the studied breed; 1present study; 2Yurchenko et al. [34]; 3meta-assembly of selection signatures, performed by Randhawa et al. [58]: overlapped MSS region (Mb)–overlapped genomic regions, which were validated by meta-selection scores; pairs of breeds, used for FST calculations: aKHLM/HOL, bYRSL/HOL, cYRSL/KHLM; dweak selection signal was also observed in Kholmogor breed. (XLSX) [file pone.0242200.s012.xlsx]

## Sheet: Лист1
BTA	Breed	Genomic regions (Mbp) under selection identified by different methods				Meta-assembly of selection signatures3
		FST 1	hapFLK1	ROH501	DCMS2	Overlapped MSS region (Mb)	Breed	Number of sharing breeds	Sharing Breedset
1	YRSL			65.31 – 65.61	65.25 – 65.69	64.431-67.291	Angus	4	Angus, Belgian Blue, Hereford, Jersey
	HOL	84.20 – 84.23a		83.68 – 84.55	83.86 – 84.48	83.577-83.577	Simmental	3	Belgian Blue, Holstein, Simmental
						83.749-83.778	Belgian Blue	3	Belgian Blue, Holstein, Simmental
						83.768-89.592	Holstein	3	Belgian Blue, Holstein, Simmental
2	HOL	101.86 – 102.34b		101.68 – 102.16	101.84 – 102.00	101.725-101.929	Holstein	2	Holstein, Simmental
3	HOL			8.97 – 9.72	9.39 – 9.53	8.368-9.694	Belgian Blue	3	Belgian Blue, Holstein, Jersey
						8.814-11.595	Holstein	3	Belgian Blue, Holstein, Jersey
	HOL			53.89 – 54.25	53.81 – 54.80	49.309-54.307	Angus	2	Angus, Holstein
				54.26 – 54.33
4	YRSL	5.01 – 5.11c	4.74 – 5.36			3.739-6.396	Simmental	2	Belgian Blue, Simmental
5	YRSL		23.76 – 24.40	24.48 – 25.26	23.95 – 26.34	24.78-26.175	Gir	3	Braunvieh, Gir, Holstein
						25.726-25.726	Braunvieh	3	Braunvieh, Gir, Holstein
						24.175-29.963	Holstein	3	Braunvieh, Gir, Holstein
6	KHLM	60.34 – 60.70c	60.05 – 60.74		60.30 – 60.76	60.265-61.539	Braunvieh	3	Braunvieh, Brown Swiss, Holstein
	YRSL	71.46 – 71.55b	71.38 – 72.04		71.24 – 71.96	70.074-72.652	Holstein	7	Angus, Belgian Blue, Braunvieh, Brown Swiss, Hereford, Holstein, Simmental
7	YRSL			10.22 – 10.69	10.07 – 10.29	9.92-14.758	Holstein	1	Holstein
	YRSL			20.53 – 21.19	20.63 – 20.98
	HOL			43.01 – 43.61	43.43 – 43.57	38.787-47.75	Simmental	4	Gir, Holstein, Jersey, Simmental
						41.989-45.634	Jersey	4	Gir, Holstein, Jersey, Simmental
	HOL			46.96 – 47.97	47.38 – 47.74	38.787-47.75	Simmental	4	Gir, Holstein, Jersey, Simmental
	HOL			52.08 – 52.60	51.57 – 52.42	50.853-52.837	Simmental	8	Angus, Belgian Blue, Brown Swiss, Charolais, Gir, Jersey, Limousin, Simmental
						52.221-52.45	Gir	8	Angus, Belgian Blue, Brown Swiss, Charolais, Gir, Jersey, Limousin, Simmental
						51.335-53.572	Limousin	8	Angus, Belgian Blue, Brown Swiss, Charolais, Gir, Jersey, Limousin, Simmental
						51.322-53.723	Belgian Blue	8	Angus, Belgian Blue, Brown Swiss, Charolais, Gir, Jersey, Limousin, Simmental
8	HOL			59.67 – 60.32	59.81 -60.21	51.25-64.202	Belgian Blue	4	Angus, Belgian Blue, Holstein, Nellore
						58.25-59.904	Angus	4	Angus, Belgian Blue, Holstein, Nellore
	HOL	107.80 – 108.58a	107.44 – 109.46d	107.62 – 108.84	107.76 – 108.68	107.736-108.566	Holstein	5	Belgian Blue, Charolais, Holstein, Limousin, Simmental
						107.75-109.068	Limousin	5	Belgian Blue, Charolais, Holstein, Limousin, Simmental
9	KHLM			64.53 – 65.13	64.86 – 65.11
12	KHLM	81.45 – 81.58c	81.40 – 81.69
13	HOL, YRSL	5.18, 5.67a	4.97 – 6.82		5.28 – 6.40	0.205-6.402	Holstein	3	Braunvieh, Charolais, Holstein
14	KHLM			1.54 – 2.09	1.70 – 1.89	0.75-1.674	Simmental	12	Angus, Belgian Blue, Brahman, Braunvieh, Brown Swiss, Charolais, Hanwoo, Hereford, Holstein, Limousin, Piedmontese, Simmental
	HOL	21.12b		21.10 – 21.58		0.75-1.8	Charolais	12	Angus, Belgian Blue, Brahman, Braunvieh, Brown Swiss, Charolais, Hanwoo, Hereford, Holstein, Limousin, Piedmontese, Simmental
						0.75-1.8	Limousin	12	Angus, Belgian Blue, Brahman, Braunvieh, Brown Swiss, Charolais, Hanwoo, Hereford, Holstein, Limousin, Piedmontese, Simmental
						1.789-1.789	Piedmontese	12	Angus, Belgian Blue, Brahman, Braunvieh, Brown Swiss, Charolais, Hanwoo, Hereford, Holstein, Limousin, Piedmontese, Simmental
						1.807-1.807	Braunvieh	12	Angus, Belgian Blue, Brahman, Braunvieh, Brown Swiss, Charolais, Hanwoo, Hereford, Holstein, Limousin, Piedmontese, Simmental
						1.789-1.828	Belgian Blue	12	Angus, Belgian Blue, Brahman, Braunvieh, Brown Swiss, Charolais, Hanwoo, Hereford, Holstein, Limousin, Piedmontese, Simmental
						1.838-1.838	Brahman	12	Angus, Belgian Blue, Brahman, Braunvieh, Brown Swiss, Charolais, Hanwoo, Hereford, Holstein, Limousin, Piedmontese, Simmental
						2.351-2.351	Hanwoo	12	Angus, Belgian Blue, Brahman, Braunvieh, Brown Swiss, Charolais, Hanwoo, Hereford, Holstein, Limousin, Piedmontese, Simmental
						0.75-4.66	Angus	12	Angus, Belgian Blue, Brahman, Braunvieh, Brown Swiss, Charolais, Hanwoo, Hereford, Holstein, Limousin, Piedmontese, Simmental
						1.803-3.754	Brown Swiss	12	Angus, Belgian Blue, Brahman, Braunvieh, Brown Swiss, Charolais, Hanwoo, Hereford, Holstein, Limousin, Piedmontese, Simmental
						1.8-5.096	Hereford	12	Angus, Belgian Blue, Brahman, Braunvieh, Brown Swiss, Charolais, Hanwoo, Hereford, Holstein, Limousin, Piedmontese, Simmental
						20.565-31.25	Limousin	8	Angus, Belgian Blue, Charolais, Hereford, Holstein, Limousin, Nellore, Simmental
	HOL, YRSL, KHLM			24.42 – 25.07	24.43 – 25.10	23.526-29.903	Holstein	8	Angus, Belgian Blue, Charolais, Hereford, Holstein, Limousin, Nellore, Simmental
						22.25-31.75	Charolais	8	Angus, Belgian Blue, Charolais, Hereford, Holstein, Limousin, Nellore, Simmental
	HOL		28.58 – 28.69	28.34 – 29.17		23.526-29.903	Holstein	8	Angus, Belgian Blue, Charolais, Hereford, Holstein, Limousin, Nellore, Simmental
						28.039-28.817	Braunvieh	4	Belgian Blue, Braunvieh, Holstein, Limousin
						28.746-39.227	Belgian Blue	4	Belgian Blue, Braunvieh, Holstein, Limousin
15	KHLM	16.13, 16.14a	16.04 – 16.62			12.25-20.748	Hereford	1	Hereford
	YRSL	18.03 – 18.25c	17.80 – 18.77
16	YRSL		41.91 – 42.48	42.48 – 43.13	42.43 – 43.37	41.69-47.895	Angus	9	Angus, Belgian Blue, Charolais, Gir, Hereford, Holstein, Jersey, Limousin, Simmental
						42.057-46.25	Belgian Blue	9	Angus, Belgian Blue, Charolais, Gir, Hereford, Holstein, Jersey, Limousin, Simmental
						42.593-45.65	Holstein	9	Angus, Belgian Blue, Charolais, Gir, Hereford, Holstein, Jersey, Limousin, Simmental
						42.672-46.998	Simmental	9	Angus, Belgian Blue, Charolais, Gir, Hereford, Holstein, Jersey, Limousin, Simmental
						42.793-44.8	Gir	9	Angus, Belgian Blue, Charolais, Gir, Hereford, Holstein, Jersey, Limousin, Simmental
						43.256-45.75	Limousin	9	Angus, Belgian Blue, Charolais, Gir, Hereford, Holstein, Jersey, Limousin, Simmental
	HOL			42.56 – 43.54	42.79 – 43.50	41.69-47.895	Angus	9	Angus, Belgian Blue, Charolais, Gir, Hereford, Holstein, Jersey, Limousin, Simmental
						42.057-46.25	Belgian Blue	9	Angus, Belgian Blue, Charolais, Gir, Hereford, Holstein, Jersey, Limousin, Simmental
						42.593-45.65	Holstein	9	Angus, Belgian Blue, Charolais, Gir, Hereford, Holstein, Jersey, Limousin, Simmental
						42.672-46.998	Simmental	9	Angus, Belgian Blue, Charolais, Gir, Hereford, Holstein, Jersey, Limousin, Simmental
						42.793-44.8	Gir	9	Angus, Belgian Blue, Charolais, Gir, Hereford, Holstein, Jersey, Limousin, Simmental
						43.256-45.75	Limousin	9	Angus, Belgian Blue, Charolais, Gir, Hereford, Holstein, Jersey, Limousin, Simmental
	KHLM			42.69 – 43.54	42.87 – 43.17	41.69-47.895	Angus	9	Angus, Belgian Blue, Charolais, Gir, Hereford, Holstein, Jersey, Limousin, Simmental
						42.057-46.25	Belgian Blue	9	Angus, Belgian Blue, Charolais, Gir, Hereford, Holstein, Jersey, Limousin, Simmental
						42.593-45.65	Holstein	9	Angus, Belgian Blue, Charolais, Gir, Hereford, Holstein, Jersey, Limousin, Simmental
						42.672-46.998	Simmental	9	Angus, Belgian Blue, Charolais, Gir, Hereford, Holstein, Jersey, Limousin, Simmental
						42.793-44.8	Gir	9	Angus, Belgian Blue, Charolais, Gir, Hereford, Holstein, Jersey, Limousin, Simmental
						43.256-45.75	Limousin	9	Angus, Belgian Blue, Charolais, Gir, Hereford, Holstein, Jersey, Limousin, Simmental
17	YRSL	45.60b,c		45.59 – 45.61
18	KHLM	0.85c, 0.88a	0.19 – 1.46			0.25-1.355	Holstein	2	Angus, Holstein
						0.304-2.803	Angus	2	Angus, Holstein
	KHLM			14.04 – 14.98	14.12 – 14.99	9.102-15.659	Holstein	12	Angus, Belgian Blue, Brahman, Braunvieh, Charolais, Gir, Hanwoo, Holstein, Jersey, Limousin, Romagnola, Simmental
						11.488-14.621	Brahman	12	Angus, Belgian Blue, Brahman, Braunvieh, Charolais, Gir, Hanwoo, Holstein, Jersey, Limousin, Romagnola, Simmental
						12.783-14.758	Charolais	12	Angus, Belgian Blue, Brahman, Braunvieh, Charolais, Gir, Hanwoo, Holstein, Jersey, Limousin, Romagnola, Simmental
						13.273-14.81	Belgian Blue	12	Angus, Belgian Blue, Brahman, Braunvieh, Charolais, Gir, Hanwoo, Holstein, Jersey, Limousin, Romagnola, Simmental
						12.36-16.582	Gir	12	Angus, Belgian Blue, Brahman, Braunvieh, Charolais, Gir, Hanwoo, Holstein, Jersey, Limousin, Romagnola, Simmental
						14.758-14.845	Limousin	12	Angus, Belgian Blue, Brahman, Braunvieh, Charolais, Gir, Hanwoo, Holstein, Jersey, Limousin, Romagnola, Simmental
						14.826-14.931	Simmental	12	Angus, Belgian Blue, Brahman, Braunvieh, Charolais, Gir, Hanwoo, Holstein, Jersey, Limousin, Romagnola, Simmental
						14.4-15.75	Hanwoo	12	Angus, Belgian Blue, Brahman, Braunvieh, Charolais, Gir, Hanwoo, Holstein, Jersey, Limousin, Romagnola, Simmental
						14.621-15.724	Angus	12	Angus, Belgian Blue, Brahman, Braunvieh, Charolais, Gir, Hanwoo, Holstein, Jersey, Limousin, Romagnola, Simmental
						14.293-18.112	Romagnola	12	Angus, Belgian Blue, Brahman, Braunvieh, Charolais, Gir, Hanwoo, Holstein, Jersey, Limousin, Romagnola, Simmental
24	YRSL	41.74c		41.76 – 41.89	41.67 – 42.18
26	HOL			19.53 – 20.28	19.19 – 20.29	17.76-20.365	Jersey	5	Belgian Blue, Braunvieh, Holstein, Jersey, Nellore
						18.525-24.905	Holstein	5	Belgian Blue, Braunvieh, Holstein, Jersey, Nellore
	HOL	21.20 – 22.91b		22.13 – 23.01	21.53 – 22.95	18.525-24.905	Holstein	5	Belgian Blue, Braunvieh, Holstein, Jersey, Nellore
29	HOL			38.67 – 38.92	38.41 – 39.33	36.645-43.018	Holstein	3	Braunvieh, Holstein, Simmental
				38.95 – 39.25
